# Supplementary material for: A contingent valuation experiment about future particle accelerators at CERN
Source: PLoS One. 2020 Mar 11;15(3):e0229885. doi: 10.1371/journal.pone.0229885 (PMC7065825; doi:10.1371/journal.pone.0229885)
Supplement: S8 File — (XLS) [file pone.0229885.s008.xls]

## Sheet: Metadata
ID	Respondent Identifier
Interview_facetoface	Dummy = 1 if CAPI; 0 if CAWI
bid1	Initial amount (EUR bid)
bid2	Bid 2
bidh	Higher bid in euro
bidl	Lower bid in euro
Answer1	Answer1 (C.1 - questionnaire)
Answer2	Answer2 (C.2 + C.3.2 + C.5 - questionnaire)
nn	Dummy = 1 if C.1 (questionnaire) = No and C.2 (questionnaire) = No
ny	Dummy = 1 if C.1 (questionnaire)= No and C.2 (questionnaire) =Yes
yn	Dummy = 1 if C.1 (questionnaire) = Yes and C.5 (questionnaire) = No
yy	Dummy = 1 if C.1 (questionnaire) = Yes and C.5 (questionnaire)= Yes
Max_WTP	Stated Maximum WTP [C.3.2+C.3.1+ C.3.1 -questionnaire]
Male	Male
Age_16_24	Dummy = 1 if D.2 (questionnaire) is between 16-24
Age_25_34	Dummy = 1 if D.2 (questionnaire) is between 25-34
Age_35_44	Dummy = 1 if D.2 (questionnaire) is between 35-44
Age_45_54	Dummy = 1 if D.2 (questionnaire) is between 45-54
Age_55_64	Dummy = 1 if D.2 (questionnaire) is between 55-64
Age_65_74	Dummy = 1 if D.2 (questionnaire) is between 65-74
Age_less_35	Dummy = 1 if D.2 (questionnaire) is >= 35
Education	D.3 (questionnaire)
Edu_high	Education High
Edu_medium	Education Medium
Edu_low	Education Low
Unemployed	Dummy = 1 if Occupation = 6
Retaired	Retaired
Student	Student
Employed	Employed
Rhone_Alpes	Rhone Alpes
Income	Income
Max_Income	Max net annual income (elaboration on D.7 - questionnaire)
Ratio_MaxWTP_MaxIncome	Ratio Max_WTP / Max_Income
FamilySize_1m	Dummy = 1 if 1 Family_size = 1 member
FamilySize_2_3m	Dummy = 1 if 1 Family_size = 2-3 members
FamilySize_more3m	Family size (>3 members)
Sport	Dummy = 1 if A.1.1 (questionnaire)= assez or beaucoup
Politics_Society	Dummy = 1 if A.1.2(questionnaire)= assez or beaucoup
Biology	Dummy = 1 if A.1.3 (questionnaire)= assez or beaucoup
Physics	Dummy = 1 if A.1.4 (questionnaire)= assez or beaucoup
Astronomy	Dummy = 1 if A.1.5 (questionnaire)= assez or beaucoup
Geology	Dummy = 1 if A.1.6(questionnaire)= assez or beaucoup
Medicine	Dummy = 1 if A.1.7 (questionnaire)= assez or beaucoup
Environment	Dummy = 1 if A.1.8 (questionnaire)= assez or beaucoup
Arts_Culture	Dummy = 1 if A.1.9 (questionnaire)= assez or beaucoup
Scientific_interests	Scientific interest
Television	A.2.1 (questionnaire)
Radio	A.2.2 (questionnaire)
Press_Article	A.2.3 (questionnaire)
Books	A.2.4 (questionnaire)
Web_SocialMedia	A.2.5 (questionnaire)
Heath_QualityLife	Dummy = 1 if A.3.1 (questionnaire)= d'accor or Touta fait d'accord
Future_Generation	Dummy = 1 if A.3.2(questionnaire)= d'accor or Touta fait d'accord
Knowledge_Universe	Dummy = 1 if A.3.3 (questionnaire)= d'accor or Touta fait d'accord
Economy	Dummy = 1 if A.3.4 (questionnaire)= d'accor or Touta fait d'accord
Products_Services	Dummy = 1 if A.3.5 (questionnaire)= d'accor or Touta fait d'accord
OMS	Dummy = 1 if A.4 OMS was ticked
NASA	Dummy = 1 if A.4 NASA was ticked
CERN	Awareness of CERN
ASE	Dummy = 1 if A.4 ASE was ticked
FMI	Dummy = 1 if A.4 FMI was ticked
CEA	Dummy = 1 if A.4 CEA was ticked
CNRS	Dummy = 1 if A.4 CNRS was ticked
FAO	Dummy = 1 if A.4 FAO was ticked
ESFR	Dummy = 1 if A.4 ESFR was ticked
UNESCO	Dummy = 1 if A.4 UNESCO was ticked
Others	None of them were ticked
CERN_Opinion_before	A7 questionnaire (5-scale question)
CERN_Opinion_after	B3 questionnaire (5-scale question)
A7_CERN_Opinion1_Cat3	1 if A7_CERN_Opinion1 = 1 o 2; 2 if = 3; 3 if A7_CERN_Opinion1 = 4 o 5
B3_CERN_Opinion2_Cat3	1 if B3_CERN_Opinion2 = 1 o 2; 2 if = 3; 3 if B3_CERN_Opinion2 = 4 o 5
Family_size	Sum D.8 (questionnaire): N of adults + N of members < 18
Medical_applications	Dummy = 1 if B.4.1 (questionnaire)= d'accor or Touta fait d'accord
Knowledge_Universe_1	CERN increases universe knowledge
Humanitarian_org	Dummy = 1 if B.4.3 (questionnaire)= d'accor or Touta fait d'accord
Quality_Life	Dummy = 1 if B.4.4 (questionnaire)= d'accor or Touta fait d'accord
Scientists	Dummy = 1 if B.5.1 (questionnaire)= d'accor or Touta fait d'accord
World	Dummy = 1 if B.5.2 (questionnaire)= d'accor or Touta fait d'accord
Region_inhabitants	Dummy = 1 if B.5.3 (questionnaire)= d'accor or Touta fait d'accord
Env_dangerous	Dummy = 1 if B.5.4 (questionnaire)= d'accor or Touta fait d'accord
Proud	Dummy = 1 if B.6.1 (questionnaire)= d'accor or Touta fait d'accord
Daily_life	Dummy = 1 if B.6.2 (questionnaire)= d'accor or Touta fait d'accord
CERN_intensity	CERN research should increase
Edu_Programs	Dummy = 1 if B.6.4 (questionnaire)= d'accor or Touta fait d'accord
Peace	Dummy = 1 if B.6.5 (questionnaire)= d'accor or Touta fait d'accord
Not_paying_1_dummy	I prefer to spend my money for other things
Not_paying_2_dummy	Currently, I cannot afford this expense
Not_paying_3_dummy	I do not understand the purpose of CERN's scientific research
Not_paying_4_dummy	I am against government-funded programs
Not_paying_5_dummy	I am against international organizations
Not_paying_6_dummy	I think that my money should be used to fund other research activities
Not_paying_7_dummy	Only people that directly benefiting from CERN's research activities should pay
Not_paying_8_dummy	Other reasons
s	s=1 if Max_WTP>0 (dependent variable in the Spike model)
Max_WTP_0	1 if MAX declared WTP =0
bid_spike	bid = bid1 (initial bid, Turnbull model)

## Sheet: Data
Interview_facetoface	bid1	bid2	bidh	bidl	Answer1	Answer2	nn	ny	yn	yy	Max_WTP	Male	Age_16_24	Age_25_34	Age_35_44	Age_45_54	Age_55_64	Age_65_74	Age_less_35	Education	Edu_high	Edu_medium	Edu_low	Unemployed	Retaired	Student	Employed	Rhone_Alpes	Income	Max_Income	Ratio_MaxWTP_MaxIncome	FamilySize_1m	FamilySize_2_3m	FamilySize_more3m	Sport	Politics_Society	Biology	Physics	Astronomy	Geology	Medicine	Environment	Arts_Culture	Scientific_interests	Television	Radio	Press_Article	Books	Web_SocialMedia
0	50	100	100	30	1	1	0	0	0	1	100	1	0	0	1	0	0	0	0	1	1	0	0	0	0	0	1	0	4	72000	0.138889	0	0	1	1	0	0	1	0	0	0	0	0	1	2	1	1	2	2
0	50	30	100	30	0	0	1	0	0	0	0	0	0	0	1	0	0	0	0	3	1	0	0	0	0	0	1	0	1	15000	0	0	1	0	0	0	0	0	0	1	0	1	1	1	3	2	2	2	2
0	30	10	50	10	0	1	0	1	0	0	15	0	0	0	0	1	0	0	0	3	1	0	0	0	0	0	1	0	2	22000	0.0681818	0	1	0	0	0	1	0	0	1	1	1	1	3	3	3	2	2	2
0	5	10	10	3	1	0	0	0	1	0	5	0	0	0	0	1	0	0	0	3	1	0	0	1	0	0	0	0	4	72000	0.00694444	0	0	1	1	1	1	1	1	1	1	1	1	5	3	3	3	3	3
0	3	2	5	2	0	0	1	0	0	0	0	0	1	0	0	0	0	0	1	2	1	0	0	0	0	0	1	0	4	72000	0	0	0	1	1	0	0	0	0	0	0	1	1	0	3	2	2	2	3
0	5	3	10	3	0	1	0	1	0	0	3	1	0	1	0	0	0	0	1	3	1	0	0	0	0	0	1	0	3	28000	0.0107143	0	1	0	1	0	0	0	0	0	0	1	1	0	2	2	1	3	2
0	5	3	10	3	0	0	1	0	0	0	0	1	0	0	1	0	0	0	0	6	0	0	1	0	0	0	1	0	2	22000	0	0	0	1	1	1	1	0	0	1	1	1	1	3	3	3	3	3	3
0	30	10	50	10	0	0	1	0	0	0	0	0	0	0	1	0	0	0	0	5	0	0	1	0	0	0	1	0	1	15000	0	0	1	0	1	0	0	1	1	0	1	1	1	3	1	2	2	1	3
0	3	2	5	2	0	0	1	0	0	0	0	0	1	0	0	0	0	0	1	5	0	0	1	0	0	1	0	0	4	72000	0	0	0	1	0	1	0	0	0	0	0	0	1	0	3	3	3	3	3
0	50	30	100	30	0	0	1	0	0	0	0	0	0	1	0	0	0	0	1	2	1	0	0	1	0	0	0	0	1	15000	0	0	0	1	0	0	0	0	0	0	0	0	0	0	3	2	2	2	3
0	10	5	30	5	0	0	1	0	0	0	0	0	0	1	0	0	0	0	1	4	0	1	0	0	0	0	1	0	2	22000	0	1	0	0	0	0	0	0	0	0	0	0	0	0	1	1	1	1	2
0	30	50	50	10	1	0	0	0	1	0	30	1	0	1	0	0	0	0	1	2	1	0	0	0	0	0	1	0	1	15000	0.2	0	1	0	1	0	0	0	0	0	0	0	1	0	2	1	1	1	3
0	50	100	100	30	1	0	0	0	1	0	50	1	0	1	0	0	0	0	1	5	0	0	1	0	0	0	1	0	4	72000	0.0694444	0	1	0	1	0	0	0	0	0	0	0	0	0	2	1	3	3	3
0	30	50	50	10	1	0	0	0	1	0	30	1	0	1	0	0	0	0	1	2	1	0	0	0	0	0	1	0	3	28000	0.107143	0	1	0	1	0	0	0	0	0	0	1	0	0	3	3	2	2	3
0	5	10	10	3	1	0	0	0	1	0	5	1	0	0	1	0	0	0	0	5	0	0	1	0	0	0	1	0	2	22000	0.0227273	0	1	0	1	1	1	1	0	1	0	1	1	3	3	3	3	3	3
0	10	5	30	5	0	0	1	0	0	0	0	0	0	1	0	0	0	0	1	6	0	0	1	1	0	0	0	0	1	15000	0	0	1	0	0	0	1	1	0	1	1	1	1	4	3	2	2	3	2
0	5	3	10	3	0	0	1	0	0	0	0	0	0	1	0	0	0	0	1	5	0	0	1	0	0	0	1	0	2	22000	0	0	1	0	0	0	0	0	0	0	0	0	0	0	2	2	2	2	3
0	3	5	5	2	1	1	0	0	0	1	5	0	0	0	0	1	0	0	0	4	0	1	0	0	0	0	1	0	1	15000	0.0333333	0	0	1	1	0	0	0	0	0	1	1	1	1	3	3	2	3	3
0	5	3	10	3	0	0	1	0	0	0	0	0	0	1	0	0	0	0	1	4	0	1	0	0	0	0	1	1	3	28000	0	1	0	0	1	0	0	0	0	0	0	0	0	0	3	2	2	2	3
0	50	30	100	30	0	0	1	0	0	0	0	0	0	0	0	1	0	0	0	5	0	0	1	0	0	0	1	0	2	22000	0	0	0	1	1	0	0	0	0	0	1	0	0	1	2	3	2	3	2
0	30	10	50	10	0	1	0	1	0	0	10	0	0	0	0	1	0	0	0	4	0	1	0	1	0	0	0	0	1	15000	0.0666667	0	1	0	0	0	1	1	1	1	1	1	1	5	3	3	3	2	3
0	50	30	100	30	0	0	1	0	0	0	0	1	1	0	0	0	0	0	1	3	1	0	0	1	0	0	0	0	1	15000	0	0	0	1	0	0	0	0	1	0	1	1	1	2	3	2	1	2	3
0	3	2	5	2	0	0	1	0	0	0	0	0	0	0	1	0	0	0	0	4	0	1	0	0	0	0	1	0	4	72000	0	0	0	1	0	0	0	0	0	0	1	1	1	1	3	3	2	1	3
0	10	5	30	5	0	0	1	0	0	0	0	0	0	1	0	0	0	0	1	4	0	1	0	0	0	0	1	0	2	22000	0	0	1	0	0	0	0	0	0	0	1	0	0	1	3	2	2	2	2
0	50	100	100	30	1	0	0	0	1	0	70	0	0	1	0	0	0	0	1	4	0	1	0	0	0	0	1	0	3	28000	0.25	0	1	0	0	0	0	0	0	0	0	0	0	0	3	2	3	2	3
0	30	10	50	10	0	1	0	1	0	0	10	0	0	0	1	0	0	0	0	5	0	0	1	1	0	0	0	0	2	22000	0.0454545	0	0	1	1	0	1	0	0	0	1	1	0	2	2	2	3	1	3
0	5	10	10	3	1	0	0	0	1	0	5	1	0	0	0	0	1	0	0	1	1	0	0	0	0	0	1	0	2	22000	0.0227273	0	1	0	1	1	1	0	0	1	0	1	1	2	3	2	2	2	3
0	10	30	30	5	1	1	0	0	0	1	30	1	0	0	0	0	0	1	0	5	0	0	1	0	1	0	0	0	2	22000	0.136364	0	1	0	1	1	1	1	1	1	1	1	1	5	3	3	3	2	3
0	50	30	100	30	0	0	1	0	0	0	0	0	0	0	0	0	0	1	0	6	0	0	1	0	1	0	0	0	2	22000	0	1	0	0	0	0	0	0	0	0	0	0	0	0	3	2	2	2	2
0	3	2	5	2	0	0	1	0	0	0	0	0	0	0	0	0	0	1	0	1	1	0	0	0	1	0	0	0	1	15000	0	1	0	0	1	0	1	1	1	0	0	0	1	3	2	2	3	3	2
0	50	30	100	30	0	0	1	0	0	0	0	1	1	0	0	0	0	0	1	2	1	0	0	0	0	1	0	0	1	15000	0	0	1	0	1	1	0	0	0	0	0	0	1	0	3	2	2	3	3
0	10	30	30	5	1	0	0	0	1	0	10	1	0	0	0	0	1	0	0	6	0	0	1	0	0	0	1	0	2	22000	0.0454545	0	1	0	1	0	0	0	0	0	0	0	0	0	3	1	1	1	1
0	5	10	10	3	1	0	0	0	1	0	5	0	0	1	0	0	0	0	1	6	0	0	1	1	0	0	0	0	2	22000	0.0227273	0	0	1	0	0	0	1	0	0	0	0	0	1	2	2	3	2	3
0	10	5	30	5	0	1	0	1	0	0	5	0	1	0	0	0	0	0	1	3	1	0	0	0	0	0	1	0	2	22000	0.0227273	1	0	0	1	1	0	0	0	0	0	0	1	0	3	3	2	2	2
0	10	30	30	5	1	1	0	0	0	1	30	0	1	0	0	0	0	0	1	4	0	1	0	0	0	0	1	0	2	22000	0.136364	0	1	0	0	0	0	0	0	0	0	0	0	0	3	2	2	1	2
0	5	3	10	3	0	0	1	0	0	0	0	0	1	0	0	0	0	0	1	3	1	0	0	1	0	0	0	0	2	22000	0	0	1	0	0	1	1	0	0	1	0	1	1	2	3	2	3	2	3
0	3	5	5	2	1	1	0	0	0	1	8	0	0	0	0	0	0	1	0	4	0	1	0	0	1	0	0	0	2	22000	0.0363636	0	1	0	0	0	0	0	0	0	1	1	1	1	3	1	2	2	3
0	3	5	5	2	1	1	0	0	0	1	10	0	1	0	0	0	0	0	1	2	1	0	0	0	0	1	0	0	1	15000	0.0666667	0	1	0	1	0	0	0	0	0	0	1	1	0	1	2	2	2	3
0	3	5	5	2	1	0	0	0	1	0	3	1	0	0	0	0	0	1	0	2	1	0	0	0	1	0	0	0	4	72000	0.00416667	0	1	0	0	1	0	0	1	1	1	1	1	3	1	3	2	3	3
0	10	5	30	5	0	0	1	0	0	0	0	0	1	0	0	0	0	0	1	4	0	1	0	0	0	0	1	1	2	22000	0	1	0	0	1	1	1	1	1	1	1	1	1	5	3	3	2	3	3
0	10	5	30	5	0	0	1	0	0	0	0	1	0	0	0	0	0	1	0	3	1	0	0	0	1	0	0	0	3	28000	0	0	1	0	1	0	0	0	0	0	0	0	1	0	3	2	3	2	3
0	5	3	10	3	0	0	1	0	0	0	0	1	0	0	0	0	0	1	0	3	1	0	0	0	1	0	0	0	1	15000	0	1	0	0	0	1	1	1	1	1	1	1	1	5	3	2	1	2	2
0	10	5	30	5	0	0	1	0	0	0	4	0	1	0	0	0	0	0	1	4	0	1	0	0	0	0	1	1	2	22000	0.0181818	0	1	0	0	0	0	0	0	0	1	0	1	1	2	3	2	2	3
0	5	10	10	3	1	0	0	0	1	0	5	0	1	0	0	0	0	0	1	4	0	1	0	0	0	1	0	0	1	15000	0.0333333	0	1	0	0	0	0	1	0	0	0	0	1	1	3	2	2	3	3
0	3	2	5	2	0	0	1	0	0	0	0	1	1	0	0	0	0	0	1	5	0	0	1	0	0	1	0	0	1	15000	0	0	0	1	0	0	0	1	1	0	0	1	1	2	3	3	2	2	3
0	50	30	100	30	0	1	0	1	0	0	30	0	1	0	0	0	0	0	1	6	0	0	1	0	0	1	0	0	1	15000	0.2	0	1	0	1	0	0	0	0	0	0	1	1	0	2	1	2	2	3
0	10	5	30	5	0	1	0	1	0	0	5	1	1	0	0	0	0	0	1	4	0	1	0	0	0	1	0	0	1	15000	0.0333333	1	0	0	0	1	1	1	0	0	1	0	1	3	3	2	3	3	3
0	30	10	50	10	0	0	1	0	0	0	3	0	1	0	0	0	0	0	1	6	0	0	1	1	0	0	0	0	1	15000	0.02	1	0	0	1	0	0	0	0	0	0	1	1	0	2	3	2	1	3
0	50	100	100	30	1	1	0	0	0	1	120	1	1	0	0	0	0	0	1	4	0	1	0	0	0	1	0	0	1	15000	0.8	0	1	0	1	1	0	1	1	0	0	1	1	2	2	2	2	2	3
0	30	10	50	10	0	0	1	0	0	0	0	0	1	0	0	0	0	0	1	3	1	0	0	0	0	1	0	0	1	15000	0	0	0	1	1	0	0	0	0	0	1	1	1	1	2	3	3	2	3
0	10	30	30	5	1	0	0	0	1	0	10	0	1	0	0	0	0	0	1	5	0	0	1	0	0	1	0	0	2	22000	0.0454545	0	0	1	0	1	0	1	0	0	0	1	1	1	3	3	3	2	3
0	3	2	5	2	0	0	1	0	0	0	0	0	1	0	0	0	0	0	1	6	0	0	1	0	0	1	0	0	1	15000	0	0	1	0	0	0	0	0	0	0	0	1	1	0	2	2	1	3	3
0	30	10	50	10	0	0	1	0	0	0	0	0	1	0	0	0	0	0	1	4	0	1	0	0	0	0	1	1	3	28000	0	0	1	0	0	1	0	0	0	0	0	1	1	0	3	3	2	2	3
0	3	5	5	2	1	1	0	0	0	1	5	0	1	0	0	0	0	0	1	1	1	0	0	0	0	1	0	0	1	15000	0.0333333	1	0	0	1	1	1	0	0	0	1	1	1	2	3	1	2	3	3
0	10	5	30	5	0	0	1	0	0	0	0	1	1	0	0	0	0	0	1	1	1	0	0	0	0	0	1	0	3	28000	0	0	1	0	0	0	1	0	1	1	0	1	1	3	2	2	1	3	3
0	30	50	50	10	1	0	0	0	1	0	35	0	1	0	0	0	0	0	1	1	1	0	0	0	0	1	0	0	1	15000	0.233333	1	0	0	0	1	0	0	1	0	0	1	0	1	3	1	2	2	3
0	10	30	30	5	1	0	0	0	1	0	10	0	1	0	0	0	0	0	1	2	1	0	0	0	0	1	0	0	1	15000	0.0666667	0	1	0	1	1	1	1	0	0	1	0	1	3	3	3	3	2	3
0	5	3	10	3	0	0	1	0	0	0	0	0	1	0	0	0	0	0	1	6	0	0	1	0	0	1	0	1	1	15000	0	0	1	0	1	0	0	1	0	0	1	0	0	2	3	3	2	1	3
0	10	5	30	5	0	0	1	0	0	0	0	0	1	0	0	0	0	0	1	2	1	0	0	0	0	1	0	0	1	15000	0	0	1	0	0	0	0	0	0	0	0	0	0	0	2	1	1	3	1
0	50	100	100	30	1	0	0	0	1	0	50	1	1	0	0	0	0	0	1	4	0	1	0	0	0	0	1	0	4	72000	0.0694444	0	0	1	1	0	0	1	1	0	0	1	1	2	3	2	1	2	3
0	30	50	50	10	1	0	0	0	1	0	30	0	1	0	0	0	0	0	1	4	0	1	0	0	0	0	1	0	1	15000	0.2	0	1	0	1	0	1	1	0	0	1	1	1	3	3	2	3	3	3
0	3	2	5	2	0	0	1	0	0	0	0	0	1	0	0	0	0	0	1	4	0	1	0	0	0	0	1	0	4	72000	0	0	1	0	1	0	0	0	0	0	0	1	0	0	2	2	1	1	3
0	50	100	100	30	1	0	0	0	1	0	50	0	1	0	0	0	0	0	1	3	1	0	0	1	0	0	0	0	1	15000	0.333333	0	1	0	0	1	0	0	0	0	0	1	1	0	3	2	2	3	3
0	50	30	100	30	0	0	1	0	0	0	0	0	1	0	0	0	0	0	1	4	0	1	0	0	0	1	0	0	1	15000	0	0	0	1	0	1	0	0	0	0	0	1	1	0	2	3	3	2	3
0	3	2	5	2	0	0	1	0	0	0	0	1	1	0	0	0	0	0	1	4	0	1	0	0	0	0	1	0	1	15000	0	1	0	0	1	0	0	0	0	0	0	0	0	0	2	3	2	2	3
0	50	30	100	30	0	0	1	0	0	0	0	0	1	0	0	0	0	0	1	5	0	0	1	0	0	1	0	0	1	15000	0	0	0	1	0	1	0	0	0	0	1	1	1	1	3	2	2	2	1
0	30	10	50	10	0	0	1	0	0	0	0	0	1	0	0	0	0	0	1	4	0	1	0	0	0	1	0	0	1	15000	0	0	1	0	0	0	0	0	0	0	0	0	0	0	2	1	2	2	3
0	3	2	5	2	0	1	0	1	0	0	2	0	1	0	0	0	0	0	1	6	0	0	1	0	0	1	0	0	3	28000	0.00714286	0	0	1	1	1	0	0	0	0	0	1	1	0	2	1	2	2	3
0	50	30	100	30	0	0	1	0	0	0	0	0	1	0	0	0	0	0	1	2	1	0	0	0	0	1	0	1	1	15000	0	1	0	0	0	0	0	0	0	0	0	1	1	0	1	1	2	3	3
0	50	30	100	30	0	0	1	0	0	0	0	0	1	0	0	0	0	0	1	3	1	0	0	0	0	1	0	0	1	15000	0	0	0	1	0	1	1	1	0	0	1	1	1	3	3	3	2	2	3
0	10	5	30	5	0	0	1	0	0	0	0	0	1	0	0	0	0	0	1	4	0	1	0	0	0	1	0	0	1	15000	0	0	0	1	1	0	1	0	0	0	0	0	0	1	3	2	2	1	3
0	3	2	5	2	0	0	1	0	0	0	0	0	1	0	0	0	0	0	1	4	0	1	0	0	0	1	0	0	1	15000	0	0	0	1	1	1	0	0	0	0	0	1	1	0	3	3	2	2	3
0	5	10	10	3	1	0	0	0	1	0	5	1	0	1	0	0	0	0	1	2	1	0	0	0	0	0	1	0	4	72000	0.00694444	0	0	1	1	1	1	1	1	1	1	1	1	5	3	3	3	3	3
0	10	5	30	5	0	0	1	0	0	0	0	0	1	0	0	0	0	0	1	4	0	1	0	1	0	0	0	0	1	15000	0	1	0	0	0	0	0	0	0	0	0	0	0	0	3	2	2	3	3
0	3	5	5	2	1	1	0	0	0	1	10	0	1	0	0	0	0	0	1	3	1	0	0	0	0	0	1	0	2	22000	0.0454545	0	1	0	0	0	1	0	1	0	1	0	0	3	3	3	3	3	3
0	3	5	5	2	1	1	0	0	0	1	5	1	0	1	0	0	0	0	1	5	0	0	1	0	0	0	1	0	2	22000	0.0227273	0	1	0	1	0	0	0	0	1	1	1	1	2	2	2	2	3	2
0	5	3	10	3	0	0	1	0	0	0	0	1	1	0	0	0	0	0	1	2	1	0	0	0	0	1	0	0	1	15000	0	1	0	0	0	0	1	0	0	0	1	1	1	2	2	1	1	3	2
0	30	10	50	10	0	0	1	0	0	0	0	1	1	0	0	0	0	0	1	6	0	0	1	0	0	1	0	0	1	15000	0	1	0	0	1	0	1	1	0	0	1	0	0	3	3	2	2	2	3
0	50	30	100	30	0	0	1	0	0	0	0	0	1	0	0	0	0	0	1	5	0	0	1	0	0	0	1	0	1	15000	0	0	0	1	1	0	0	1	0	0	1	1	1	2	3	2	2	3	3
0	3	2	5	2	0	0	1	0	0	0	0	0	1	0	0	0	0	0	1	6	0	0	1	1	0	0	0	0	1	15000	0	0	1	0	0	0	0	1	0	0	1	1	0	2	2	1	3	1	3
0	3	2	5	2	0	0	1	0	0	0	0	0	1	0	0	0	0	0	1	4	0	1	0	1	0	0	0	0	1	15000	0	0	1	0	0	0	0	0	0	0	0	1	1	0	3	2	2	2	3
0	10	5	30	5	0	0	1	0	0	0	0	0	1	0	0	0	0	0	1	4	0	1	0	0	0	1	0	0	1	15000	0	0	0	1	1	0	0	0	0	0	1	0	0	1	3	2	1	1	3
0	50	30	100	30	0	0	1	0	0	0	10	1	1	0	0	0	0	0	1	4	0	1	0	0	0	1	0	0	1	15000	0.0666667	0	0	1	1	0	0	1	1	0	0	0	0	2	1	3	1	1	3
0	5	3	10	3	0	1	0	1	0	0	3	0	1	0	0	0	0	0	1	4	0	1	0	0	0	1	0	0	1	15000	0.02	0	0	1	1	0	1	0	0	0	0	0	0	1	2	2	3	1	3
0	30	50	50	10	1	1	0	0	0	1	60	1	1	0	0	0	0	0	1	4	0	1	0	0	0	1	0	0	2	22000	0.272727	0	0	1	1	0	0	0	1	0	1	0	0	2	3	3	3	2	3
0	50	30	100	30	0	0	1	0	0	0	0	0	1	0	0	0	0	0	1	6	0	0	1	1	0	0	0	0	1	15000	0	0	1	0	0	0	0	0	0	0	0	0	0	0	2	2	2	1	3
0	30	10	50	10	0	1	0	1	0	0	11	0	1	0	0	0	0	0	1	2	1	0	0	0	0	1	0	0	3	28000	0.0392857	0	0	1	0	1	0	1	1	1	0	1	1	3	2	3	2	2	2
0	3	2	5	2	0	0	1	0	0	0	0	0	1	0	0	0	0	0	1	6	0	0	1	0	0	1	0	0	1	15000	0	0	1	0	1	0	0	0	0	0	1	0	1	1	3	1	2	3	3
0	5	10	10	3	1	1	0	0	0	1	30	0	1	0	0	0	0	0	1	4	0	1	0	0	0	1	0	0	1	15000	0.2	0	0	1	1	1	1	1	1	1	1	0	1	5	1	1	2	2	3
0	10	30	30	5	1	0	0	0	1	0	20	0	1	0	0	0	0	0	1	2	1	0	0	0	0	1	0	0	2	22000	0.0909091	0	0	1	0	0	0	1	1	1	1	0	1	4	3	2	1	1	2
0	30	10	50	10	0	0	1	0	0	0	0	0	1	0	0	0	0	0	1	2	1	0	0	0	0	1	0	0	1	15000	0	1	0	0	0	0	0	0	1	1	1	1	1	3	2	1	2	2	3
0	30	10	50	10	0	1	0	1	0	0	15	0	1	0	0	0	0	0	1	5	0	0	1	0	0	0	1	0	1	15000	0.1	0	1	0	0	0	1	1	0	0	0	1	1	2	3	1	2	2	3
0	3	5	5	2	1	0	0	0	1	0	3	0	1	0	0	0	0	0	1	6	0	0	1	1	0	0	0	0	1	15000	0.02	0	1	0	0	0	1	1	0	0	0	1	1	2	3	1	2	1	3
0	50	30	100	30	0	0	1	0	0	0	0	0	1	0	0	0	0	0	1	4	0	1	0	0	0	1	0	0	1	15000	0	1	0	0	1	0	1	1	1	1	1	1	1	5	2	3	2	3	3
0	5	3	10	3	0	0	1	0	0	0	1	0	1	0	0	0	0	0	1	4	0	1	0	0	0	0	1	0	1	15000	0.00666667	0	0	1	1	0	0	0	0	0	0	0	1	0	3	3	2	2	3
0	50	100	100	30	1	0	0	0	1	0	50	0	0	1	0	0	0	0	1	4	0	1	0	1	0	0	0	1	1	15000	0.333333	0	0	1	0	0	1	0	0	0	1	0	0	2	3	2	1	1	3
0	30	10	50	10	0	0	1	0	0	0	0	0	1	0	0	0	0	0	1	6	0	0	1	0	0	1	0	0	1	15000	0	0	0	1	1	0	0	0	0	0	1	1	1	1	3	3	2	2	3
0	30	10	50	10	0	1	0	1	0	0	10	0	1	0	0	0	0	0	1	4	0	1	0	0	0	1	0	0	1	15000	0.0666667	0	1	0	1	0	0	1	1	0	1	0	0	3	3	3	2	2	3
0	5	10	10	3	1	0	0	0	1	0	5	0	1	0	0	0	0	0	1	5	0	0	1	0	0	1	0	0	1	15000	0.0333333	0	1	0	0	0	0	0	0	0	0	1	1	0	1	2	2	3	2
0	10	30	30	5	1	0	0	0	1	0	20	0	1	0	0	0	0	0	1	4	0	1	0	0	0	1	0	0	1	15000	0.133333	0	1	0	0	0	1	0	0	0	0	1	1	1	3	2	1	2	3
0	50	30	100	30	0	0	1	0	0	0	0	1	0	0	0	0	1	0	0	5	0	0	1	0	0	0	1	1	2	22000	0	0	1	0	0	0	0	0	0	0	0	1	1	0	2	2	2	2	2
0	10	5	30	5	0	0	1	0	0	0	1	1	0	1	0	0	0	0	1	3	1	0	0	0	0	0	1	1	4	72000	0.00138889	0	1	0	0	0	0	0	0	0	0	0	1	0	2	2	2	3	3
0	30	50	50	10	1	0	0	0	1	0	30	1	0	0	0	0	1	0	0	5	0	0	1	0	0	0	1	0	2	22000	0.136364	0	1	0	0	1	1	1	1	1	1	1	1	5	3	3	3	2	2
0	50	100	100	30	1	0	0	0	1	0	50	1	0	0	0	0	1	0	0	4	0	1	0	0	1	0	0	0	1	15000	0.333333	1	0	0	0	1	0	0	0	0	0	1	1	0	2	3	2	2	3
0	30	10	50	10	0	0	1	0	0	0	0	1	0	1	0	0	0	0	1	1	1	0	0	0	0	0	1	0	4	72000	0	0	1	0	0	0	0	0	0	0	0	0	1	0	3	2	3	3	2
0	30	10	50	10	0	0	1	0	0	0	0	1	0	1	0	0	0	0	1	5	0	0	1	0	0	0	1	0	4	72000	0	0	0	1	0	0	0	0	0	0	0	0	0	0	3	2	1	1	1
0	30	10	50	10	0	1	0	1	0	0	10	1	0	0	0	0	1	0	0	3	1	0	0	0	1	0	0	0	3	28000	0.0357143	0	1	0	1	1	0	0	0	0	0	1	1	0	2	2	2	1	3
0	30	10	50	10	0	0	1	0	0	0	0	0	0	0	0	1	0	0	0	4	0	1	0	0	0	0	1	0	2	22000	0	0	1	0	0	0	0	0	0	0	0	0	0	0	3	2	3	3	3
0	3	5	5	2	1	1	0	0	0	1	50	0	0	0	1	0	0	0	0	3	1	0	0	0	0	0	1	0	2	22000	0.227273	0	1	0	0	0	0	0	0	0	0	0	1	0	2	1	2	2	2
0	50	30	100	30	0	0	1	0	0	0	0	1	0	0	0	0	1	0	0	4	0	1	0	0	1	0	0	0	1	15000	0	1	0	0	0	0	1	0	0	0	0	1	0	1	3	1	2	2	3
0	30	50	50	10	1	1	0	0	0	1	50	1	0	0	0	1	0	0	0	5	0	0	1	0	0	0	1	0	2	22000	0.227273	0	1	0	1	0	0	0	0	1	0	1	1	1	3	2	1	2	2
0	5	3	10	3	0	0	1	0	0	0	0	1	0	0	1	0	0	0	0	3	1	0	0	0	0	0	1	0	4	72000	0	0	1	0	1	1	0	1	0	0	1	1	0	2	3	3	3	2	3
0	3	2	5	2	0	0	1	0	0	0	0	1	0	0	1	0	0	0	0	2	1	0	0	0	0	0	1	0	4	72000	0	0	1	0	1	0	0	0	0	0	0	0	1	0	3	3	1	1	3
0	50	30	100	30	0	0	1	0	0	0	0	1	0	0	0	1	0	0	0	4	0	1	0	0	0	0	1	0	2	22000	0	1	0	0	1	1	1	1	1	1	1	1	0	5	3	2	3	2	3
0	5	3	10	3	0	0	1	0	0	0	0	1	0	0	0	0	1	0	0	5	0	0	1	0	1	0	0	0	3	28000	0	0	0	1	0	0	0	0	0	0	0	0	0	0	3	2	2	2	3
0	50	100	100	30	1	0	0	0	1	0	50	1	0	0	1	0	0	0	0	4	0	1	0	0	0	0	1	1	4	72000	0.0694444	0	0	1	1	1	1	1	1	1	1	1	1	5	3	3	3	3	3
0	10	5	30	5	0	0	1	0	0	0	0	1	0	0	0	1	0	0	0	2	1	0	0	0	0	0	1	0	4	72000	0	0	0	1	1	1	1	0	1	1	0	1	1	3	3	3	3	2	3
0	5	3	10	3	0	0	1	0	0	0	0	1	0	0	1	0	0	0	0	4	0	1	0	1	0	0	0	0	4	72000	0	0	1	0	1	1	0	0	0	0	1	1	1	1	3	2	1	2	3
0	30	10	50	10	0	0	1	0	0	0	0	1	0	0	0	1	0	0	0	4	0	1	0	0	0	0	1	1	2	22000	0	0	0	1	1	0	0	0	0	0	0	0	0	0	3	3	1	1	3
0	30	10	50	10	0	0	1	0	0	0	0	1	0	0	1	0	0	0	0	1	1	0	0	0	0	0	1	0	4	72000	0	0	0	1	0	0	1	1	1	0	1	0	0	4	2	2	2	1	3
0	5	10	10	3	1	0	0	0	1	0	5	1	0	0	0	1	0	0	0	1	1	0	0	0	0	0	1	0	4	72000	0.00694444	0	1	0	1	1	1	0	0	1	1	1	1	3	3	3	2	2	3
0	50	30	100	30	0	0	1	0	0	0	0	1	0	0	0	0	1	0	0	4	0	1	0	0	1	0	0	0	1	15000	0	0	1	0	1	1	0	0	0	0	0	0	0	0	3	3	3	2	2
0	50	100	100	30	1	1	0	0	0	1	150	1	0	0	0	0	1	0	0	6	0	0	1	1	0	0	0	0	3	28000	0.535714	0	0	1	1	1	1	1	1	1	1	1	1	5	3	3	3	3	3
0	30	10	50	10	0	1	0	1	0	0	10	1	0	0	0	1	0	0	0	3	1	0	0	0	0	0	1	0	4	72000	0.0138889	0	0	1	0	1	0	0	0	0	0	0	1	0	3	3	1	3	2
0	5	10	10	3	1	0	0	0	1	0	5	0	0	0	0	1	0	0	0	4	0	1	0	0	1	0	0	0	4	72000	0.00694444	0	1	0	0	1	1	1	0	0	1	1	1	3	3	2	2	3	2
0	5	10	10	3	1	1	0	0	0	1	20	1	0	0	0	0	1	0	0	5	0	0	1	0	0	0	1	0	3	28000	0.0714286	0	1	0	1	1	1	0	0	0	1	1	1	2	2	3	3	3	2
0	5	10	10	3	1	0	0	0	1	0	5	1	0	0	1	0	0	0	0	2	1	0	0	0	0	0	1	0	4	72000	0.00694444	0	1	0	0	1	0	0	0	0	0	0	1	0	2	3	2	3	3
0	3	5	5	2	1	1	0	0	0	1	20	1	0	0	0	1	0	0	0	1	1	0	0	0	0	0	1	0	4	72000	0.0277778	0	0	1	1	1	1	1	1	1	1	1	1	5	3	3	3	3	3
0	5	10	10	3	1	1	0	0	0	1	20	1	0	1	0	0	0	0	1	3	1	0	0	0	0	0	1	0	4	72000	0.0277778	0	1	0	1	0	0	0	0	0	0	1	1	0	3	3	3	3	3
0	10	5	30	5	0	0	1	0	0	0	0	1	0	0	0	0	1	0	0	3	1	0	0	0	1	0	0	0	1	15000	0	0	1	0	0	0	0	0	0	0	0	0	0	0	2	1	1	1	1
0	3	5	5	2	1	1	0	0	0	1	10	1	0	0	0	0	1	0	0	2	1	0	0	0	0	0	1	0	4	72000	0.0138889	0	1	0	0	1	1	1	1	1	0	1	1	4	3	3	3	3	3
0	10	30	30	5	1	1	0	0	0	1	50	1	0	0	0	1	0	0	0	2	1	0	0	0	0	0	1	0	4	72000	0.0694444	0	1	0	0	1	1	0	1	0	1	0	0	3	3	3	3	2	3
0	50	100	100	30	1	0	0	0	1	0	50	1	0	0	0	1	0	0	0	4	0	1	0	0	0	0	1	0	2	22000	0.227273	0	1	0	0	1	0	0	0	0	0	1	1	0	3	3	3	3	3
0	10	30	30	5	1	1	0	0	0	1	50	1	0	0	0	1	0	0	0	1	1	0	0	0	0	0	1	0	4	72000	0.0694444	0	0	1	1	1	0	0	0	0	0	0	0	0	3	2	2	1	3
0	5	10	10	3	1	1	0	0	0	1	20	1	0	0	1	0	0	0	0	3	1	0	0	0	0	0	1	0	4	72000	0.0277778	0	0	1	1	1	1	1	1	1	1	1	1	5	3	3	3	3	3
0	5	10	10	3	1	1	0	0	0	1	15	0	0	0	1	0	0	0	0	4	0	1	0	0	0	0	1	1	4	72000	0.0208333	0	0	1	0	0	0	0	0	1	1	1	1	2	3	2	2	2	2
0	30	50	50	10	1	1	0	0	0	1	50	1	0	0	0	0	1	0	0	3	1	0	0	0	1	0	0	0	3	28000	0.178571	0	1	0	1	1	1	1	0	0	0	1	1	2	3	3	3	2	3
0	5	10	10	3	1	0	0	0	1	0	5	1	0	0	0	0	1	0	0	4	0	1	0	0	0	0	1	0	2	22000	0.0227273	0	1	0	0	0	0	0	0	0	0	1	1	0	2	2	2	2	2
0	5	3	10	3	0	0	1	0	0	0	0	1	0	0	1	0	0	0	0	3	1	0	0	0	0	0	1	0	1	15000	0	0	0	1	0	0	0	0	0	0	0	1	1	0	3	2	2	2	3
0	3	2	5	2	0	1	0	1	0	0	2	1	0	0	1	0	0	0	0	5	0	0	1	0	0	0	1	0	2	22000	0.00909091	0	0	1	1	0	0	0	0	0	0	0	0	0	3	3	2	2	2
0	5	10	10	3	1	0	0	0	1	0	5	1	0	0	1	0	0	0	0	3	1	0	0	0	0	0	1	0	3	28000	0.0178571	1	0	0	1	1	1	1	1	0	1	0	1	4	3	3	3	2	3
0	5	10	10	3	1	1	0	0	0	1	10	1	0	0	0	0	1	0	0	5	0	0	1	0	1	0	0	0	1	15000	0.0666667	1	0	0	1	0	0	0	1	1	0	1	1	2	3	2	2	2	3
0	5	3	10	3	0	0	1	0	0	0	0	1	0	0	0	1	0	0	0	3	1	0	0	0	0	0	1	0	4	72000	0	0	0	1	1	1	1	1	1	1	1	1	1	5	3	3	2	3	3
0	10	30	30	5	1	0	0	0	1	0	10	1	0	0	0	1	0	0	0	4	0	1	0	0	0	0	1	0	3	28000	0.0357143	0	1	0	1	1	0	0	0	0	1	1	1	1	3	3	2	3	3
0	50	30	100	30	0	0	1	0	0	0	0	1	0	0	0	0	1	0	0	2	1	0	0	0	0	0	1	0	1	15000	0	1	0	0	1	1	0	0	0	0	0	0	1	0	3	3	2	2	1
0	3	2	5	2	0	0	1	0	0	0	0	1	0	0	0	0	1	0	0	5	0	0	1	0	0	0	1	0	2	22000	0	0	1	0	0	1	0	0	0	0	0	0	0	0	3	2	1	1	3
0	50	100	100	30	1	0	0	0	1	0	60	0	0	1	0	0	0	0	1	3	1	0	0	0	0	0	1	1	4	72000	0.0833333	0	1	0	1	1	1	1	1	1	1	1	1	5	3	2	2	2	2
0	5	3	10	3	0	0	1	0	0	0	0	1	0	0	0	0	1	0	0	3	1	0	0	1	0	0	0	0	1	15000	0	1	0	0	0	0	0	0	0	0	0	1	0	0	3	2	2	1	3
0	5	10	10	3	1	0	0	0	1	0	5	1	0	1	0	0	0	0	1	2	1	0	0	1	0	0	0	0	2	22000	0.0227273	1	0	0	1	1	0	0	0	0	0	0	0	0	3	2	1	2	3
0	3	2	5	2	0	0	1	0	0	0	0	1	0	0	0	1	0	0	0	6	0	0	1	0	0	0	1	0	2	22000	0	0	1	0	0	0	0	0	0	0	0	1	0	0	2	2	1	2	2
0	50	30	100	30	0	0	1	0	0	0	0	1	0	0	1	0	0	0	0	3	1	0	0	0	0	0	1	0	3	28000	0	0	0	1	1	0	0	0	0	0	0	0	0	0	2	2	2	1	1
0	30	50	50	10	1	0	0	0	1	0	30	1	0	0	0	1	0	0	0	5	0	0	1	1	0	0	0	0	2	22000	0.136364	1	0	0	0	0	0	0	1	0	0	1	1	1	3	2	2	2	3
0	50	30	100	30	0	0	1	0	0	0	15	1	0	0	0	1	0	0	0	5	0	0	1	0	0	0	1	0	3	28000	0.0535714	0	0	1	1	0	0	0	0	0	0	1	1	0	3	2	2	3	3
0	50	30	100	30	0	1	0	1	0	0	30	1	0	0	0	0	1	0	0	5	0	0	1	0	0	0	1	0	3	28000	0.107143	0	1	0	1	1	1	1	1	1	1	1	1	5	3	2	2	1	3
0	50	100	100	30	1	1	0	0	0	1	100	1	0	1	0	0	0	0	1	2	1	0	0	0	0	0	1	0	2	22000	0.454545	0	1	0	1	1	0	0	0	0	0	1	1	0	2	3	2	3	3
0	50	100	100	30	1	1	0	0	0	1	100	1	0	0	0	1	0	0	0	5	0	0	1	0	0	0	1	0	3	28000	0.357143	0	1	0	0	0	0	1	1	0	1	1	1	3	3	2	3	2	2
0	50	30	100	30	0	0	1	0	0	0	0	1	0	0	0	1	0	0	0	3	1	0	0	0	0	0	1	0	4	72000	0	0	1	0	0	1	0	0	0	0	0	1	1	0	3	3	2	3	3
0	5	10	10	3	1	0	0	0	1	0	5	1	0	0	1	0	0	0	0	5	0	0	1	0	0	0	1	0	3	28000	0.0178571	0	1	0	1	1	0	0	0	0	0	0	1	0	1	2	2	3	3
0	5	10	10	3	1	1	0	0	0	1	10	1	0	0	0	1	0	0	0	6	0	0	1	0	1	0	0	1	3	28000	0.0357143	0	0	1	1	1	1	1	1	1	1	1	1	5	3	1	2	3	3
0	5	3	10	3	0	0	1	0	0	0	0	1	0	0	0	0	1	0	0	1	1	0	0	0	0	0	1	0	4	72000	0	0	0	1	0	1	0	1	0	0	0	0	0	1	2	2	3	2	2
0	10	5	30	5	0	0	1	0	0	0	0	1	0	0	0	0	1	0	0	4	0	1	0	0	1	0	0	0	4	72000	0	0	1	0	1	1	1	0	0	0	1	1	1	2	3	3	3	3	3
0	3	5	5	2	1	0	0	0	1	0	4	1	0	1	0	0	0	0	1	2	1	0	0	0	0	1	0	0	4	72000	0.00555556	0	0	1	1	1	1	1	0	1	1	1	1	4	2	3	3	2	2
0	5	3	10	3	0	0	1	0	0	0	0	1	0	0	1	0	0	0	0	3	1	0	0	0	0	0	1	0	4	72000	0	0	0	1	1	0	0	0	1	0	1	1	1	2	3	2	2	2	3
0	30	50	50	10	1	0	0	0	1	0	30	1	0	0	1	0	0	0	0	2	1	0	0	0	0	0	1	0	4	72000	0.0416667	0	1	0	1	0	0	1	1	0	0	0	1	2	3	3	3	3	3
0	10	5	30	5	0	0	1	0	0	0	0	1	0	0	0	0	1	0	0	2	1	0	0	0	1	0	0	0	4	72000	0	0	1	0	1	1	0	0	0	0	0	1	0	0	3	2	3	2	2
0	5	10	10	3	1	0	0	0	1	0	5	1	0	0	0	0	1	0	0	3	1	0	0	1	0	0	0	0	2	22000	0.0227273	0	1	0	0	1	1	0	0	0	1	1	1	2	3	1	2	2	3
0	50	30	100	30	0	0	1	0	0	0	0	1	0	0	0	1	0	0	0	4	0	1	0	0	0	0	1	0	4	72000	0	0	1	0	1	1	1	1	0	1	1	1	1	4	3	3	2	2	1
0	3	5	5	2	1	1	0	0	0	1	10	1	0	1	0	0	0	0	1	1	1	0	0	0	0	0	1	0	3	28000	0.0357143	0	1	0	0	0	0	0	1	0	0	0	1	1	2	2	1	1	2
0	3	5	5	2	1	1	0	0	0	1	10	1	0	0	0	0	1	0	0	4	0	1	0	0	0	0	1	0	3	28000	0.0357143	0	1	0	1	1	0	0	0	0	0	0	1	0	3	3	2	2	3
0	50	100	100	30	1	0	0	0	1	0	50	1	0	0	0	1	0	0	0	5	0	0	1	0	0	0	1	0	4	72000	0.0694444	0	0	1	0	1	1	0	1	1	0	1	1	3	3	3	2	2	3
0	50	100	100	30	1	0	0	0	1	0	50	1	0	0	0	0	1	0	0	1	1	0	0	0	0	0	1	0	4	72000	0.0694444	0	1	0	0	0	1	1	0	1	1	1	1	4	3	2	2	3	2
0	30	10	50	10	0	0	1	0	0	0	0	1	0	0	1	0	0	0	0	3	1	0	0	0	0	0	1	1	3	28000	0	1	0	0	1	1	1	1	1	1	1	1	1	5	2	2	2	2	2
0	3	5	5	2	1	1	0	0	0	1	10	1	0	0	0	1	0	0	0	2	1	0	0	0	0	0	1	0	4	72000	0.0138889	0	1	0	0	0	0	0	0	0	0	0	0	0	2	2	2	2	2
0	3	5	5	2	1	1	0	0	0	1	60	1	0	0	1	0	0	0	0	4	0	1	0	0	0	0	1	1	4	72000	0.0833333	0	0	1	1	0	1	1	1	1	1	1	1	5	2	3	3	3	2
0	30	10	50	10	0	0	1	0	0	0	0	1	0	0	0	1	0	0	0	6	0	0	1	0	0	0	1	0	4	72000	0	0	1	0	1	1	0	0	0	0	0	1	1	0	3	3	3	3	3
0	30	10	50	10	0	1	0	1	0	0	15	1	0	0	0	1	0	0	0	4	0	1	0	0	0	0	1	0	1	15000	0.1	1	0	0	0	1	0	0	0	0	0	1	1	0	3	3	2	2	3
0	10	5	30	5	0	0	1	0	0	0	0	0	0	0	1	0	0	0	0	2	1	0	0	0	0	0	1	0	2	22000	0	0	1	0	0	0	0	0	0	0	0	0	0	0	3	2	1	1	1
0	5	3	10	3	0	0	1	0	0	0	0	1	0	0	1	0	0	0	0	4	0	1	0	0	0	0	1	1	4	72000	0	0	0	1	1	1	1	1	1	0	0	1	1	3	3	3	3	1	2
0	10	30	30	5	1	0	0	0	1	0	15	1	0	0	0	1	0	0	0	3	1	0	0	0	0	0	1	0	4	72000	0.0208333	0	1	0	0	0	0	0	0	0	0	0	0	0	3	2	1	1	1
0	3	2	5	2	0	0	1	0	0	0	0	1	0	0	1	0	0	0	0	2	1	0	0	0	0	0	1	0	4	72000	0	0	0	1	1	1	0	0	1	0	0	1	1	1	3	3	2	2	3
0	3	5	5	2	1	1	0	0	0	1	50	1	0	0	0	0	1	0	0	4	0	1	0	0	0	0	1	0	4	72000	0.0694444	0	1	0	1	1	0	0	0	0	0	0	0	0	3	2	2	2	3
0	10	30	30	5	1	0	0	0	1	0	15	1	0	0	0	1	0	0	0	3	1	0	0	0	0	0	1	0	4	72000	0.0208333	0	1	0	0	1	0	1	1	0	1	1	1	3	2	3	3	2	1
0	3	5	5	2	1	1	0	0	0	1	10	1	0	0	1	0	0	0	0	5	0	0	1	0	0	0	1	0	2	22000	0.0454545	0	1	0	0	0	0	0	0	0	0	0	0	0	2	2	2	2	2
0	3	5	5	2	1	1	0	0	0	1	15	1	0	0	0	1	0	0	0	1	1	0	0	0	0	0	1	0	4	72000	0.0208333	0	1	0	0	0	1	1	0	0	0	1	1	2	2	2	2	2	3
0	50	100	100	30	1	1	0	0	0	1	250	1	0	0	0	1	0	0	0	3	1	0	0	0	0	0	1	0	4	72000	0.347222	0	1	0	1	1	1	1	1	1	1	1	1	5	2	2	2	3	2
0	10	5	30	5	0	0	1	0	0	0	0	1	0	0	1	0	0	0	0	5	0	0	1	0	0	0	1	0	3	28000	0	0	0	1	0	1	0	0	0	0	0	1	1	0	2	2	1	1	3
0	30	10	50	10	0	1	0	1	0	0	10	1	0	0	1	0	0	0	0	1	1	0	0	0	0	0	1	0	4	72000	0.0138889	0	0	1	1	1	0	0	1	1	1	1	1	3	3	3	3	3	3
0	50	30	100	30	0	0	1	0	0	0	0	1	0	0	0	1	0	0	0	4	0	1	0	0	0	0	1	0	3	28000	0	0	0	1	1	1	0	1	1	1	1	0	1	4	3	2	2	2	3
0	30	10	50	10	0	0	1	0	0	0	0	1	0	0	0	1	0	0	0	4	0	1	0	0	0	0	1	0	3	28000	0	0	0	1	0	0	1	1	1	1	0	1	1	4	3	1	1	1	3
0	5	10	10	3	1	0	0	0	1	0	8	1	0	1	0	0	0	0	1	3	1	0	0	0	0	0	1	0	2	22000	0.0363636	0	1	0	0	0	0	0	0	0	0	1	1	0	2	2	1	1	3
0	10	30	30	5	1	0	0	0	1	0	25	1	0	0	1	0	0	0	0	3	1	0	0	0	0	0	1	0	3	28000	0.0892857	0	0	1	1	1	1	0	1	0	1	1	0	3	2	3	2	3	2
0	50	30	100	30	0	0	1	0	0	0	10	1	0	0	0	0	1	0	0	5	0	0	1	0	0	0	1	0	4	72000	0.0138889	0	1	0	1	0	0	0	0	0	0	1	0	0	3	3	2	2	3
0	5	10	10	3	1	1	0	0	0	1	40	1	0	0	0	1	0	0	0	4	0	1	0	0	0	0	1	1	3	28000	0.142857	0	1	0	1	0	0	1	0	0	0	0	0	1	3	3	3	3	3
0	5	10	10	3	1	1	0	0	0	1	20	1	0	0	0	0	1	0	0	2	1	0	0	0	0	0	1	0	4	72000	0.0277778	0	1	0	1	1	0	0	0	0	1	1	1	1	3	2	3	2	3
0	50	30	100	30	0	0	1	0	0	0	0	1	0	1	0	0	0	0	1	4	0	1	0	0	0	0	1	0	2	22000	0	0	0	1	1	0	0	0	0	0	0	0	1	0	3	3	2	2	3
0	30	10	50	10	0	0	1	0	0	0	0	1	0	0	0	1	0	0	0	4	0	1	0	0	0	0	1	0	4	72000	0	0	0	1	1	1	0	0	0	0	0	0	0	0	2	2	2	2	2
0	5	10	10	3	1	0	0	0	1	0	5	1	0	0	0	0	1	0	0	1	1	0	0	0	0	0	1	0	3	28000	0.0178571	0	1	0	0	1	0	0	0	0	0	0	1	0	3	2	1	2	3
0	10	5	30	5	0	0	1	0	0	0	0	1	0	0	1	0	0	0	0	4	0	1	0	0	0	0	1	0	4	72000	0	0	1	0	1	0	0	0	0	0	0	0	1	0	3	2	1	1	2
0	5	3	10	3	0	0	1	0	0	0	0	1	0	0	1	0	0	0	0	4	0	1	0	1	0	0	0	1	1	15000	0	0	1	0	1	0	0	0	0	0	0	0	0	0	1	3	1	1	2
0	3	5	5	2	1	1	0	0	0	1	10	1	0	1	0	0	0	0	1	2	1	0	0	0	0	0	1	1	2	22000	0.0454545	0	1	0	1	0	1	1	1	0	0	1	1	3	2	2	2	3	3
0	10	30	30	5	1	1	0	0	0	1	35	1	0	0	0	1	0	0	0	4	0	1	0	0	0	0	1	0	4	72000	0.0486111	0	1	0	1	1	0	0	0	0	0	0	0	0	3	3	3	3	2
0	50	30	100	30	0	0	1	0	0	0	0	1	0	0	0	1	0	0	0	3	1	0	0	0	0	0	1	0	4	72000	0	0	1	0	0	0	0	0	0	0	0	0	0	0	2	2	2	2	1
0	10	5	30	5	0	0	1	0	0	0	0	1	0	0	0	1	0	0	0	4	0	1	0	0	0	0	1	0	2	22000	0	0	1	0	0	1	0	0	0	0	0	0	1	0	3	2	1	2	3
0	10	5	30	5	0	0	1	0	0	0	0	1	0	0	0	1	0	0	0	5	0	0	1	0	0	0	1	0	3	28000	0	1	0	0	1	1	0	0	0	0	0	0	0	0	3	3	3	2	3
0	10	30	30	5	1	0	0	0	1	0	10	1	0	1	0	0	0	0	1	4	0	1	0	0	0	0	1	0	2	22000	0.0454545	1	0	0	1	0	0	0	0	0	0	0	0	0	2	1	1	2	2
0	50	30	100	30	0	0	1	0	0	0	0	1	0	0	1	0	0	0	0	2	1	0	0	0	0	0	1	0	2	22000	0	0	1	0	0	0	0	0	0	0	0	0	1	0	3	2	3	3	3
0	30	10	50	10	0	0	1	0	0	0	0	1	0	1	0	0	0	0	1	1	1	0	0	0	0	0	1	0	4	72000	0	0	1	0	0	0	0	0	0	0	0	0	0	0	1	2	1	2	3
0	10	30	30	5	1	0	0	0	1	0	20	1	0	0	0	1	0	0	0	1	1	0	0	0	0	0	1	0	4	72000	0.0277778	0	0	1	1	1	1	1	0	0	1	1	1	3	3	3	3	3	2
0	5	3	10	3	0	0	1	0	0	0	0	1	0	0	0	0	1	0	0	5	0	0	1	0	1	0	0	0	4	72000	0	0	1	0	0	0	0	0	0	0	0	0	0	0	3	1	1	1	2
0	5	3	10	3	0	0	1	0	0	0	0	1	0	0	1	0	0	0	0	2	1	0	0	0	0	0	1	0	4	72000	0	0	0	1	1	1	1	0	1	1	1	1	1	4	3	3	3	3	3
0	30	50	50	10	1	1	0	0	0	1	50	1	0	0	0	0	1	0	0	2	1	0	0	0	0	0	1	0	1	15000	0.333333	1	0	0	0	0	0	1	0	0	0	1	1	1	2	1	2	2	2
0	30	10	50	10	0	0	1	0	0	0	0	0	0	0	0	1	0	0	0	2	1	0	0	0	0	0	1	0	3	28000	0	0	0	1	1	1	0	0	0	0	1	1	1	1	3	3	3	3	3
0	10	5	30	5	0	0	1	0	0	0	0	1	0	1	0	0	0	0	1	2	1	0	0	0	0	0	1	0	2	22000	0	0	1	0	1	1	0	0	0	0	0	0	1	0	3	2	3	3	3
0	50	100	100	30	1	1	0	0	0	1	110	1	0	1	0	0	0	0	1	3	1	0	0	0	0	0	1	0	3	28000	0.392857	0	0	1	0	0	0	1	0	0	1	0	1	2	2	3	1	3	2
0	10	30	30	5	1	1	0	0	0	1	100	1	0	0	0	0	1	0	0	2	1	0	0	0	0	0	1	0	4	72000	0.138889	1	0	0	0	0	0	0	0	0	1	1	1	1	2	2	2	2	3
0	30	50	50	10	1	0	0	0	1	0	30	1	0	0	0	1	0	0	0	5	0	0	1	0	1	0	0	0	4	72000	0.0416667	0	0	1	0	0	0	0	0	0	0	0	0	0	3	1	2	2	3
0	50	30	100	30	0	0	1	0	0	0	0	1	0	0	0	0	1	0	0	5	0	0	1	0	0	0	1	0	1	15000	0	0	1	0	1	0	0	0	0	0	0	0	0	0	3	2	2	1	2
0	5	3	10	3	0	0	1	0	0	0	0	1	0	0	1	0	0	0	0	4	0	1	0	1	0	0	0	0	1	15000	0	1	0	0	1	0	0	0	0	0	0	0	1	0	3	2	2	3	2
0	10	5	30	5	0	0	1	0	0	0	0	1	0	0	0	1	0	0	0	5	0	0	1	0	0	0	1	0	1	15000	0	0	0	1	0	0	0	0	0	0	0	0	0	0	3	2	1	1	2
0	5	3	10	3	0	0	1	0	0	0	0	1	0	1	0	0	0	0	1	1	1	0	0	0	0	0	1	0	4	72000	0	1	0	0	1	0	0	0	0	0	0	0	0	0	2	2	1	1	3
0	5	3	10	3	0	0	1	0	0	0	0	1	0	0	0	1	0	0	0	2	1	0	0	0	0	0	1	0	4	72000	0	0	1	0	1	0	0	0	0	0	0	0	0	0	2	2	2	1	2
0	5	10	10	3	1	1	0	0	0	1	25	1	0	0	1	0	0	0	0	1	1	0	0	0	0	0	1	0	4	72000	0.0347222	0	0	1	1	0	0	0	0	0	0	0	0	0	2	2	2	3	3
0	50	30	100	30	0	0	1	0	0	0	0	1	0	0	0	0	1	0	0	5	0	0	1	0	1	0	0	0	2	22000	0	0	0	1	0	1	0	0	0	0	1	1	1	1	3	2	2	2	2
0	5	3	10	3	0	0	1	0	0	0	0	1	0	0	0	1	0	0	0	5	0	0	1	0	1	0	0	0	3	28000	0	0	1	0	1	0	0	0	0	0	0	0	0	0	3	2	2	1	2
0	5	10	10	3	1	0	0	0	1	0	5	1	0	0	0	1	0	0	0	3	1	0	0	0	0	0	1	0	3	28000	0.0178571	0	1	0	1	1	0	0	1	0	0	0	0	1	3	2	2	1	2
0	10	5	30	5	0	0	1	0	0	0	0	1	0	1	0	0	0	0	1	2	1	0	0	1	0	0	0	0	3	28000	0	0	0	1	1	1	0	0	0	0	0	0	1	0	3	2	2	2	3
0	5	3	10	3	0	0	1	0	0	0	0	1	0	0	0	0	1	0	0	4	0	1	0	0	0	0	1	0	4	72000	0	0	1	0	0	1	0	0	1	0	0	1	1	1	3	3	2	2	2
0	50	30	100	30	0	0	1	0	0	0	0	1	0	0	0	0	1	0	0	4	0	1	0	0	0	0	1	0	4	72000	0	0	1	0	1	1	0	0	1	1	1	1	1	3	3	3	2	2	3
0	30	10	50	10	0	0	1	0	0	0	3	1	0	1	0	0	0	0	1	3	1	0	0	1	0	0	0	0	1	15000	0.02	0	1	0	0	0	0	0	0	0	0	0	0	0	3	3	3	3	2
0	10	30	30	5	1	0	0	0	1	0	15	1	0	0	1	0	0	0	0	1	1	0	0	0	0	0	1	1	4	72000	0.0208333	0	0	1	1	1	0	0	1	1	1	1	1	3	3	3	2	2	3
0	10	5	30	5	0	0	1	0	0	0	0	1	0	0	0	0	1	0	0	5	0	0	1	0	1	0	0	0	1	15000	0	0	1	0	1	0	0	0	0	0	0	0	0	0	3	1	2	1	1
0	10	30	30	5	1	1	0	0	0	1	50	1	0	0	1	0	0	0	0	3	1	0	0	0	0	1	0	0	1	15000	0.333333	1	0	0	0	1	0	0	0	0	0	1	1	0	3	1	2	2	3
0	10	5	30	5	0	0	1	0	0	0	0	1	0	0	0	1	0	0	0	2	1	0	0	0	0	0	1	0	2	22000	0	1	0	0	0	1	1	0	1	1	1	1	1	4	2	3	3	3	3
0	50	30	100	30	0	0	1	0	0	0	0	1	0	0	1	0	0	0	0	3	1	0	0	0	0	0	1	0	4	72000	0	0	1	0	1	0	0	1	1	0	1	0	1	3	3	3	3	2	3
0	3	5	5	2	1	1	0	0	0	1	10	1	0	0	0	0	1	0	0	2	1	0	0	0	0	0	1	0	4	72000	0.0138889	0	1	0	1	1	0	1	1	1	1	1	1	4	3	3	1	2	2
0	10	5	30	5	0	0	1	0	0	0	0	1	0	0	1	0	0	0	0	2	1	0	0	0	0	0	1	0	2	22000	0	1	0	0	1	0	1	1	1	0	0	0	0	3	2	2	2	2	2
0	5	10	10	3	1	0	0	0	1	0	5	1	0	1	0	0	0	0	1	2	1	0	0	0	0	0	1	0	2	22000	0.0227273	1	0	0	0	0	0	0	0	0	0	0	1	0	3	3	3	3	2
0	30	50	50	10	1	0	0	0	1	0	30	1	0	0	0	0	1	0	0	5	0	0	1	0	0	0	1	0	3	28000	0.107143	0	1	0	1	0	0	0	0	0	0	1	0	0	2	2	1	1	1
0	30	50	50	10	1	0	0	0	1	0	30	1	0	0	1	0	0	0	0	3	1	0	0	0	0	0	1	0	3	28000	0.107143	0	1	0	0	0	0	1	0	0	0	0	1	1	3	2	2	3	3
0	3	2	5	2	0	0	1	0	0	0	1	1	0	0	0	0	1	0	0	3	1	0	0	0	0	0	1	0	2	22000	0.00454545	1	0	0	1	1	0	0	0	0	0	0	1	0	3	3	3	3	2
0	5	10	10	3	1	0	0	0	1	0	5	1	0	0	0	0	1	0	0	1	1	0	0	0	0	0	1	1	4	72000	0.00694444	0	0	1	1	1	1	1	1	1	1	1	1	5	3	3	2	2	3
0	50	100	100	30	1	0	0	0	1	0	50	1	0	1	0	0	0	0	1	1	1	0	0	0	0	0	1	0	4	72000	0.0694444	0	0	1	1	1	0	1	1	0	1	0	0	3	3	1	1	1	3
0	30	10	50	10	0	0	1	0	0	0	0	1	0	0	0	0	1	0	0	4	0	1	0	0	1	0	0	0	1	15000	0	1	0	0	0	0	0	0	0	0	0	0	0	0	3	2	1	1	1
0	3	5	5	2	1	1	0	0	0	1	10	1	0	0	0	0	1	0	0	3	1	0	0	0	0	0	1	0	4	72000	0.0138889	0	1	0	1	1	1	0	0	0	1	1	1	2	2	2	2	2	2
0	10	5	30	5	0	0	1	0	0	0	0	1	0	1	0	0	0	0	1	2	1	0	0	0	0	0	1	0	4	72000	0	0	1	0	1	1	0	0	0	0	0	1	1	0	1	3	1	2	3
0	50	30	100	30	0	1	0	1	0	0	30	1	0	0	1	0	0	0	0	2	1	0	0	0	0	0	1	0	2	22000	0.136364	0	1	0	1	1	0	0	1	0	1	1	1	2	2	3	3	2	3
0	30	10	50	10	0	0	1	0	0	0	0	1	0	0	1	0	0	0	0	5	0	0	1	0	0	0	1	0	2	22000	0	0	1	0	1	0	0	0	0	0	0	1	1	0	3	2	2	1	2
0	30	10	50	10	0	0	1	0	0	0	0	1	0	0	0	0	1	0	0	2	1	0	0	0	0	0	1	0	4	72000	0	0	1	0	0	0	0	0	0	0	0	1	1	0	1	2	1	3	3
0	3	5	5	2	1	1	0	0	0	1	10	1	0	0	1	0	0	0	0	2	1	0	0	0	0	0	1	0	4	72000	0.0138889	0	0	1	0	0	0	0	0	0	0	0	0	0	2	2	1	1	3
0	50	100	100	30	1	1	0	0	0	1	200	1	0	0	0	0	1	0	0	2	1	0	0	0	0	0	1	0	4	72000	0.277778	1	0	0	1	1	0	0	0	0	1	1	1	1	3	3	3	3	3
0	10	5	30	5	0	0	1	0	0	0	0	1	0	1	0	0	0	0	1	4	0	1	0	0	0	0	1	0	3	28000	0	0	0	1	1	1	1	1	0	0	1	1	1	3	3	2	3	2	3
0	30	50	50	10	1	1	0	0	0	1	50	1	0	0	1	0	0	0	0	3	1	0	0	0	0	0	1	1	3	28000	0.178571	1	0	0	1	1	1	1	1	1	1	1	1	5	3	3	3	2	3
0	10	30	30	5	1	0	0	0	1	0	10	1	0	0	0	1	0	0	0	6	0	0	1	0	0	0	1	0	4	72000	0.0138889	1	0	0	1	1	0	0	0	0	0	0	0	0	3	2	2	2	3
0	30	10	50	10	0	0	1	0	0	0	0	1	0	1	0	0	0	0	1	2	1	0	0	0	0	0	1	1	4	72000	0	0	1	0	1	0	0	0	0	0	0	1	1	0	1	1	2	3	3
0	30	50	50	10	1	0	0	0	1	0	30	1	0	0	1	0	0	0	0	3	1	0	0	0	0	0	1	1	4	72000	0.0416667	0	0	1	1	1	0	0	0	0	0	0	1	0	3	2	2	3	3
0	30	10	50	10	0	0	1	0	0	0	0	1	0	0	0	0	1	0	0	4	0	1	0	0	1	0	0	1	2	22000	0	0	1	0	1	0	0	0	0	0	0	0	0	0	3	2	2	1	2
0	5	3	10	3	0	0	1	0	0	0	0	1	0	1	0	0	0	0	1	2	1	0	0	0	0	0	1	0	2	22000	0	0	1	0	1	1	0	0	0	0	0	1	0	0	3	2	1	1	3
0	3	5	5	2	1	1	0	0	0	1	50	1	0	0	0	1	0	0	0	6	0	0	1	1	0	0	0	1	1	15000	0.333333	1	0	0	1	1	1	1	1	1	0	1	0	4	3	1	1	1	3
0	3	2	5	2	0	0	1	0	0	0	0	1	0	0	0	0	1	0	0	5	0	0	1	1	0	0	0	0	1	15000	0	1	0	0	1	1	1	0	0	0	0	1	0	1	3	3	2	2	3
0	5	3	10	3	0	0	1	0	0	0	0	1	0	0	1	0	0	0	0	3	1	0	0	0	0	0	1	0	4	72000	0	1	0	0	0	0	0	0	0	0	0	0	0	0	3	1	1	1	2
0	3	2	5	2	0	1	0	1	0	0	2	1	0	1	0	0	0	0	1	1	1	0	0	0	0	0	1	0	4	72000	0.00277778	0	1	0	0	1	0	1	1	0	1	0	1	3	3	3	2	2	3
0	50	30	100	30	0	0	1	0	0	0	0	1	0	0	0	0	1	0	0	5	0	0	1	0	0	0	1	0	2	22000	0	0	1	0	0	0	0	0	0	0	0	0	0	0	3	2	1	2	1
0	30	50	50	10	1	0	0	0	1	0	40	1	0	0	0	0	1	0	0	1	1	0	0	0	0	0	1	0	4	72000	0.0555556	0	1	0	1	1	1	1	1	1	1	0	0	5	3	1	3	2	3
0	50	30	100	30	0	0	1	0	0	0	0	1	0	0	1	0	0	0	0	1	1	0	0	0	0	0	1	0	4	72000	0	0	1	0	1	0	1	1	1	0	1	1	1	4	3	1	3	2	3
0	30	50	50	10	1	0	0	0	1	0	30	1	0	0	0	1	0	0	0	2	1	0	0	0	0	0	1	0	4	72000	0.0416667	0	1	0	1	1	0	0	0	0	0	0	1	0	3	1	2	2	1
0	3	5	5	2	1	0	0	0	1	0	4	1	0	0	1	0	0	0	0	2	1	0	0	0	0	0	1	0	2	22000	0.0181818	0	1	0	1	1	0	0	0	0	0	1	1	0	3	3	2	2	3
0	50	30	100	30	0	1	0	1	0	0	30	1	0	0	0	0	1	0	0	5	0	0	1	0	1	0	0	1	1	15000	0.2	1	0	0	0	1	1	0	0	0	1	1	1	2	3	3	2	2	3
0	3	2	5	2	0	0	1	0	0	0	0	1	0	0	0	0	1	0	0	3	1	0	0	1	0	0	0	0	4	72000	0	0	1	0	0	0	0	0	0	0	0	0	0	0	2	1	1	1	3
0	30	10	50	10	0	0	1	0	0	0	0	1	0	0	0	0	1	0	0	3	1	0	0	0	0	0	1	0	2	22000	0	0	1	0	0	0	0	0	0	0	0	0	0	0	3	3	2	2	3
0	10	30	30	5	1	1	0	0	0	1	30	1	0	0	0	0	1	0	0	4	0	1	0	0	0	0	1	0	4	72000	0.0416667	0	1	0	1	1	0	0	0	0	0	0	0	0	3	3	3	2	2
0	3	5	5	2	1	0	0	0	1	0	3	1	0	0	0	1	0	0	0	4	0	1	0	0	0	0	1	0	3	28000	0.0107143	0	0	1	1	1	1	1	0	0	1	1	1	3	3	3	3	2	3
0	30	50	50	10	1	1	0	0	0	1	300	1	0	0	0	0	1	0	0	1	1	0	0	0	0	0	1	0	4	72000	0.416667	0	1	0	0	1	0	0	0	0	1	0	1	1	3	3	3	3	3
0	50	100	100	30	1	1	0	0	0	1	100	1	0	0	1	0	0	0	0	2	1	0	0	0	0	0	1	0	4	72000	0.138889	0	0	1	1	1	1	1	1	0	1	1	1	4	2	3	3	3	3
0	50	100	100	30	1	0	0	0	1	0	50	1	0	0	0	0	1	0	0	4	0	1	0	0	1	0	0	0	2	22000	0.227273	1	0	0	0	1	0	1	0	1	0	0	1	2	3	3	2	1	3
0	30	10	50	10	0	0	1	0	0	0	0	1	0	0	0	0	1	0	0	5	0	0	1	0	1	0	0	0	2	22000	0	0	1	0	0	0	1	0	0	1	0	1	1	2	2	2	2	2	3
0	10	5	30	5	0	0	1	0	0	0	0	1	0	0	0	0	1	0	0	5	0	0	1	0	1	0	0	0	2	22000	0	0	1	0	1	1	0	0	1	1	0	0	1	2	3	1	2	2	3
0	50	100	100	30	1	0	0	0	1	0	80	1	0	0	0	0	1	0	0	4	0	1	0	0	0	0	1	0	3	28000	0.285714	0	1	0	0	1	0	0	0	0	0	0	0	0	3	2	2	3	3
0	10	5	30	5	0	0	1	0	0	0	0	1	0	0	0	0	1	0	0	4	0	1	0	0	1	0	0	0	3	28000	0	0	0	1	0	1	0	0	0	0	0	1	1	0	3	1	2	2	2
0	50	30	100	30	0	0	1	0	0	0	0	1	0	0	1	0	0	0	0	4	0	1	0	0	0	0	1	0	4	72000	0	1	0	0	1	0	1	1	1	0	0	1	1	3	2	1	3	3	3
0	10	30	30	5	1	1	0	0	0	1	360	1	0	0	1	0	0	0	0	1	1	0	0	0	0	0	1	0	4	72000	0.5	0	0	1	1	1	1	1	1	1	1	1	1	5	3	2	3	3	3
0	10	30	30	5	1	1	0	0	0	1	45	1	0	0	1	0	0	0	0	3	1	0	0	1	0	0	0	0	2	22000	0.204545	0	1	0	1	1	0	1	0	0	1	1	1	2	3	3	3	3	3
0	3	2	5	2	0	0	1	0	0	0	0	1	0	0	0	1	0	0	0	4	0	1	0	0	0	0	1	0	4	72000	0	0	0	1	0	0	0	0	1	1	1	1	1	3	2	1	1	1	2
0	5	3	10	3	0	1	0	1	0	0	3	1	0	0	1	0	0	0	0	4	0	1	0	0	0	0	1	0	3	28000	0.0107143	0	1	0	1	1	0	0	0	1	0	1	1	1	3	2	2	1	3
0	3	2	5	2	0	0	1	0	0	0	0	1	0	0	0	1	0	0	0	5	0	0	1	0	0	0	1	0	4	72000	0	0	1	0	0	0	0	0	0	0	0	0	0	0	3	2	2	2	3
0	30	10	50	10	0	0	1	0	0	0	0	1	0	0	0	0	1	0	0	2	1	0	0	0	0	0	1	0	4	72000	0	0	0	1	1	1	1	1	1	1	1	1	1	5	3	3	3	3	3
0	30	50	50	10	1	0	0	0	1	0	31	1	0	0	0	0	1	0	0	4	0	1	0	0	0	0	1	0	2	22000	0.140909	0	1	0	0	1	0	1	1	1	0	1	1	3	2	3	3	3	3
0	10	5	30	5	0	0	1	0	0	0	0	1	0	0	1	0	0	0	0	2	1	0	0	0	0	0	1	0	2	22000	0	0	1	0	1	1	0	0	0	0	0	0	0	0	3	3	3	3	3
0	10	30	30	5	1	0	0	0	1	0	10	1	0	0	0	1	0	0	0	5	0	0	1	0	0	0	1	0	4	72000	0.0138889	0	1	0	0	0	1	1	1	0	1	1	1	4	3	3	3	2	2
0	5	3	10	3	0	0	1	0	0	0	0	1	0	0	0	0	1	0	0	5	0	0	1	0	1	0	0	0	4	72000	0	0	0	1	0	0	0	0	0	0	0	0	0	0	3	3	2	1	3
0	10	5	30	5	0	0	1	0	0	0	0	1	0	0	1	0	0	0	0	5	0	0	1	1	0	0	0	0	1	15000	0	1	0	0	0	0	0	0	0	0	0	0	0	0	3	2	2	1	2
0	3	2	5	2	0	0	1	0	0	0	0	1	0	0	1	0	0	0	0	4	0	1	0	0	0	0	1	0	4	72000	0	0	1	0	1	1	0	0	0	0	0	1	0	0	3	1	1	1	3
0	50	100	100	30	1	0	0	0	1	0	50	1	0	1	0	0	0	0	1	2	1	0	0	0	0	0	1	0	3	28000	0.178571	0	1	0	1	1	0	0	0	0	0	1	1	0	3	3	2	3	2
0	50	30	100	30	0	1	0	1	0	0	30	1	0	1	0	0	0	0	1	4	0	1	0	0	0	0	1	1	2	22000	0.136364	1	0	0	1	0	0	0	0	0	0	0	1	0	3	2	2	1	2
0	30	10	50	10	0	0	1	0	0	0	0	0	0	0	0	1	0	0	0	3	1	0	0	0	0	0	1	0	3	28000	0	0	0	1	1	0	0	0	0	0	0	0	0	0	2	2	2	2	2
0	5	3	10	3	0	0	1	0	0	0	0	1	0	0	1	0	0	0	0	4	0	1	0	0	0	0	1	0	3	28000	0	0	0	1	0	0	0	0	0	0	0	0	0	0	3	1	2	1	2
0	3	5	5	2	1	1	0	0	0	1	10	1	0	0	0	0	1	0	0	4	0	1	0	0	1	0	0	0	4	72000	0.0138889	0	1	0	1	1	0	0	0	1	1	1	1	2	3	3	2	2	3
0	50	30	100	30	0	0	1	0	0	0	0	1	0	0	0	0	1	0	0	5	0	0	1	0	1	0	0	0	4	72000	0	0	1	0	0	0	0	0	0	0	0	0	0	0	3	2	2	3	3
0	30	10	50	10	0	0	1	0	0	0	0	1	0	0	0	0	1	0	0	2	1	0	0	0	1	0	0	0	4	72000	0	0	1	0	1	1	0	0	0	0	0	1	1	0	3	3	3	2	3
0	5	3	10	3	0	0	1	0	0	0	0	0	0	1	0	0	0	0	1	4	0	1	0	0	0	0	1	0	3	28000	0	0	0	1	1	1	0	0	0	0	1	0	0	1	2	1	2	2	2
0	5	10	10	3	1	1	0	0	0	1	100	0	0	1	0	0	0	0	1	2	1	0	0	1	0	0	0	0	1	15000	0.666667	0	0	1	0	0	1	1	1	1	1	1	1	5	2	1	1	3	3
0	30	50	50	10	1	0	0	0	1	0	30	0	0	1	0	0	0	0	1	2	1	0	0	0	0	0	1	0	2	22000	0.136364	0	0	1	0	1	1	1	0	0	0	0	0	2	3	3	3	3	3
0	10	30	30	5	1	0	0	0	1	0	15	1	0	1	0	0	0	0	1	3	1	0	0	0	0	0	1	0	4	72000	0.0208333	0	0	1	1	1	0	1	0	0	0	0	0	1	1	1	1	1	1
0	50	100	100	30	1	1	0	0	0	1	1000	0	0	1	0	0	0	0	1	1	1	0	0	0	0	0	1	1	4	72000	1.38889	0	1	0	1	1	0	1	0	0	0	1	1	1	3	3	3	2	3
0	10	5	30	5	0	0	1	0	0	0	0	0	0	1	0	0	0	0	1	4	0	1	0	0	0	0	1	0	1	15000	0	0	0	1	1	0	0	0	0	1	0	1	1	1	3	3	2	2	3
0	30	10	50	10	0	0	1	0	0	0	0	0	0	1	0	0	0	0	1	2	1	0	0	0	0	0	1	0	4	72000	0	0	1	0	0	0	0	0	0	0	0	0	0	0	3	3	1	3	2
0	3	2	5	2	0	1	0	1	0	0	2	0	0	0	1	0	0	0	0	2	1	0	0	0	0	0	1	0	3	28000	0.00714286	1	0	0	0	0	0	0	1	0	1	1	1	2	2	2	1	2	3
0	3	5	5	2	1	1	0	0	0	1	120	1	0	1	0	0	0	0	1	4	0	1	0	0	0	0	1	0	1	15000	0.8	1	0	0	1	0	1	1	1	1	1	1	1	5	3	3	2	2	3
0	10	5	30	5	0	0	1	0	0	0	0	0	0	1	0	0	0	0	1	2	1	0	0	0	0	0	1	0	2	22000	0	0	1	0	0	0	1	1	0	0	1	1	1	3	3	3	2	2	3
0	5	10	10	3	1	1	0	0	0	1	456	0	0	1	0	0	0	0	1	2	1	0	0	0	0	0	1	0	4	72000	0.633333	0	0	1	1	1	1	1	0	1	0	0	0	3	3	3	3	2	2
0	30	10	50	10	0	1	0	1	0	0	10	1	0	1	0	0	0	0	1	2	1	0	0	0	0	0	1	0	3	28000	0.0357143	1	0	0	0	1	1	0	0	0	0	0	0	1	2	1	2	2	3
0	10	30	30	5	1	0	0	0	1	0	15	0	0	1	0	0	0	0	1	1	1	0	0	0	0	0	1	1	4	72000	0.0208333	1	0	0	0	1	0	0	1	1	1	1	1	3	3	3	2	2	3
0	3	2	5	2	0	0	1	0	0	0	0	1	0	1	0	0	0	0	1	2	1	0	0	0	0	0	1	0	2	22000	0	0	1	0	0	1	0	0	0	0	1	1	1	1	3	3	2	2	3
0	3	2	5	2	0	0	1	0	0	0	0	0	0	1	0	0	0	0	1	3	1	0	0	0	0	0	1	0	2	22000	0	0	1	0	0	0	0	0	1	1	1	1	1	3	3	3	3	3	3
0	3	5	5	2	1	0	0	0	1	0	3	0	0	1	0	0	0	0	1	4	0	1	0	0	0	0	1	0	1	15000	0.02	0	1	0	0	0	0	0	0	0	0	0	0	0	2	2	2	2	2
0	3	5	5	2	1	1	0	0	0	1	10	0	0	1	0	0	0	0	1	2	1	0	0	0	0	1	0	0	1	15000	0.0666667	0	1	0	0	1	0	0	0	0	0	0	1	0	2	1	2	2	2
0	10	5	30	5	0	0	1	0	0	0	0	0	0	1	0	0	0	0	1	4	0	1	0	1	0	0	0	1	1	15000	0	0	1	0	0	0	0	0	0	0	1	0	1	1	3	2	2	2	3
0	3	2	5	2	0	0	1	0	0	0	0	0	0	1	0	0	0	0	1	5	0	0	1	0	0	0	1	0	2	22000	0	1	0	0	0	0	0	0	1	0	0	0	0	1	3	3	2	2	3
0	50	30	100	30	0	0	1	0	0	0	0	0	0	1	0	0	0	0	1	2	1	0	0	0	0	0	1	0	3	28000	0	0	1	0	0	0	0	0	0	0	0	0	0	0	3	2	2	2	2
0	3	5	5	2	1	0	0	0	1	0	3	1	0	1	0	0	0	0	1	5	0	0	1	0	0	0	1	0	1	15000	0.02	0	1	0	0	1	1	1	1	1	0	1	1	4	3	3	3	2	3
0	5	10	10	3	1	1	0	0	0	1	15	0	0	1	0	0	0	0	1	4	0	1	0	0	0	0	1	0	3	28000	0.0535714	0	1	0	1	1	1	1	1	1	1	1	1	5	2	3	3	3	2
0	30	10	50	10	0	1	0	1	0	0	10	0	0	1	0	0	0	0	1	2	1	0	0	0	0	0	1	0	2	22000	0.0454545	0	1	0	1	0	0	0	0	0	0	1	1	0	3	2	2	2	3
0	10	5	30	5	0	0	1	0	0	0	1	0	0	1	0	0	0	0	1	3	1	0	0	1	0	0	0	0	1	15000	0.00666667	0	0	1	0	0	1	0	0	0	0	1	1	1	3	2	2	2	3
0	50	100	100	30	1	0	0	0	1	0	50	1	0	1	0	0	0	0	1	2	1	0	0	0	0	0	1	0	2	22000	0.227273	0	1	0	1	1	1	0	0	0	1	0	0	2	3	3	3	1	3
0	30	10	50	10	0	0	1	0	0	0	0	1	0	1	0	0	0	0	1	4	0	1	0	0	0	0	1	0	2	22000	0	1	0	0	0	0	0	0	0	0	0	1	0	0	2	1	1	1	2
0	3	5	5	2	1	0	0	0	1	0	3	0	0	1	0	0	0	0	1	2	1	0	0	0	0	0	1	1	3	28000	0.0107143	0	1	0	0	0	1	1	1	0	0	0	1	3	3	2	3	3	3
0	50	30	100	30	0	0	1	0	0	0	0	0	0	1	0	0	0	0	1	2	1	0	0	0	0	0	1	0	4	72000	0	0	1	0	0	0	0	0	0	0	0	0	0	0	2	2	2	2	2
0	50	30	100	30	0	0	1	0	0	0	0	0	0	1	0	0	0	0	1	2	1	0	0	0	0	0	1	0	2	22000	0	0	1	0	0	0	0	0	0	0	0	0	0	0	2	2	1	1	1
0	30	10	50	10	0	0	1	0	0	0	0	0	0	1	0	0	0	0	1	3	1	0	0	0	0	0	1	0	3	28000	0	0	1	0	0	0	0	0	0	0	0	0	0	0	2	2	2	2	2
0	3	2	5	2	0	0	1	0	0	0	0	1	0	1	0	0	0	0	1	3	1	0	0	0	0	0	1	0	2	22000	0	0	1	0	0	1	0	0	0	0	0	1	1	0	3	2	2	2	3
0	10	5	30	5	0	0	1	0	0	0	0	1	0	1	0	0	0	0	1	3	1	0	0	1	0	0	0	0	4	72000	0	0	0	1	1	1	0	0	0	0	0	0	0	0	2	1	1	2	3
0	30	10	50	10	0	0	1	0	0	0	0	1	0	1	0	0	0	0	1	5	0	0	1	0	0	0	1	0	3	28000	0	0	0	1	1	1	0	1	0	0	0	1	1	1	3	3	3	1	3
0	10	5	30	5	0	1	0	1	0	0	5	0	0	1	0	0	0	0	1	4	0	1	0	0	0	0	1	0	3	28000	0.0178571	0	0	1	1	0	1	1	0	0	1	1	1	3	3	3	3	2	3
0	3	2	5	2	0	1	0	1	0	0	2	0	0	1	0	0	0	0	1	3	1	0	0	0	0	0	1	0	3	28000	0.00714286	0	0	1	0	1	0	0	0	0	0	1	1	0	2	1	2	2	3
0	30	10	50	10	0	1	0	1	0	0	10	0	0	1	0	0	0	0	1	2	1	0	0	0	0	1	0	0	1	15000	0.0666667	1	0	0	0	0	1	0	0	0	1	0	1	2	3	2	3	2	3
0	5	3	10	3	0	0	1	0	0	0	0	1	0	1	0	0	0	0	1	5	0	0	1	0	0	0	1	0	1	15000	0	0	1	0	0	0	1	1	1	1	0	0	1	4	1	1	1	2	3
0	3	2	5	2	0	0	1	0	0	0	1	1	0	1	0	0	0	0	1	2	1	0	0	0	0	0	1	0	4	72000	0.00138889	1	0	0	1	0	1	1	1	1	1	1	1	5	3	2	2	1	2
0	3	2	5	2	0	0	1	0	0	0	0	0	0	1	0	0	0	0	1	4	0	1	0	0	0	0	1	0	3	28000	0	1	0	0	0	0	0	0	0	0	0	0	0	0	3	1	2	2	3
0	50	30	100	30	0	0	1	0	0	0	0	0	0	1	0	0	0	0	1	4	0	1	0	0	0	0	1	0	3	28000	0	0	1	0	1	1	1	1	1	1	1	1	1	5	3	1	2	3	3
0	30	10	50	10	0	0	1	0	0	0	0	0	0	1	0	0	0	0	1	6	0	0	1	1	0	0	0	0	2	22000	0	0	0	1	0	0	0	0	0	0	0	1	1	0	3	3	1	2	3
0	3	2	5	2	0	0	1	0	0	0	0	0	0	1	0	0	0	0	1	1	1	0	0	0	0	0	1	1	3	28000	0	0	1	0	0	1	0	1	0	0	0	1	1	1	3	2	2	2	3
0	5	10	10	3	1	0	0	0	1	0	5	0	0	1	0	0	0	0	1	4	0	1	0	1	0	0	0	0	1	15000	0.0333333	0	0	1	0	0	0	0	0	0	0	1	1	0	3	3	2	3	1
0	30	10	50	10	0	0	1	0	0	0	0	0	0	1	0	0	0	0	1	5	0	0	1	1	0	0	0	0	2	22000	0	0	1	0	1	0	0	0	0	0	0	0	0	0	3	2	2	1	3
0	30	10	50	10	0	0	1	0	0	0	0	0	0	1	0	0	0	0	1	3	1	0	0	0	0	0	1	1	1	15000	0	0	1	0	0	1	0	0	0	0	1	1	1	1	3	1	2	1	3
0	10	30	30	5	1	0	0	0	1	0	12	0	0	1	0	0	0	0	1	4	0	1	0	1	0	0	0	0	2	22000	0.0545455	0	0	1	0	0	0	0	0	0	1	0	1	1	3	2	3	2	3
0	50	30	100	30	0	0	1	0	0	0	0	1	0	1	0	0	0	0	1	2	1	0	0	0	0	0	1	0	3	28000	0	0	1	0	1	1	0	0	1	0	0	1	1	1	3	3	2	2	3
0	50	30	100	30	0	0	1	0	0	0	10	0	0	1	0	0	0	0	1	2	1	0	0	0	0	0	1	0	1	15000	0.0666667	0	1	0	0	0	0	0	0	0	0	0	1	0	2	1	2	2	3
0	50	30	100	30	0	0	1	0	0	0	0	0	0	1	0	0	0	0	1	2	1	0	0	0	0	0	1	0	1	15000	0	0	0	1	1	1	0	0	0	0	1	1	1	1	3	3	3	1	3
0	50	100	100	30	1	1	0	0	0	1	100	0	0	1	0	0	0	0	1	3	1	0	0	0	0	0	1	0	4	72000	0.138889	0	0	1	0	0	0	0	0	0	0	0	0	0	2	2	2	2	2
0	10	30	30	5	1	1	0	0	0	1	50	0	0	1	0	0	0	0	1	2	1	0	0	0	0	0	1	0	4	72000	0.0694444	1	0	0	1	1	0	0	0	0	1	1	1	1	2	2	2	3	3
0	3	2	5	2	0	0	1	0	0	0	0	0	0	1	0	0	0	0	1	6	0	0	1	0	0	0	1	0	1	15000	0	0	1	0	0	0	0	0	0	0	0	0	0	0	3	2	3	3	2
0	50	100	100	30	1	0	0	0	1	0	50	0	0	1	0	0	0	0	1	2	1	0	0	1	0	0	0	0	2	22000	0.227273	0	0	1	0	1	0	0	0	0	1	1	1	1	3	2	2	3	3
0	10	5	30	5	0	0	1	0	0	0	0	0	0	1	0	0	0	0	1	5	0	0	1	0	0	0	1	0	1	15000	0	0	1	0	1	0	0	0	0	0	0	1	1	0	3	2	3	3	3
0	5	3	10	3	0	0	1	0	0	0	0	0	0	1	0	0	0	0	1	4	0	1	0	1	0	0	0	1	3	28000	0	0	0	1	0	0	0	0	0	0	1	1	1	1	3	2	2	2	3
0	50	30	100	30	0	0	1	0	0	0	0	0	0	1	0	0	0	0	1	4	0	1	0	0	0	0	1	0	3	28000	0	1	0	0	0	0	0	0	0	0	0	0	0	0	3	2	1	1	2
0	50	30	100	30	0	1	0	1	0	0	30	0	0	0	0	1	0	0	0	4	0	1	0	0	0	0	1	0	2	22000	0.136364	1	0	0	0	0	1	0	1	0	0	1	1	2	3	3	2	3	2
0	50	30	100	30	0	0	1	0	0	0	0	0	0	0	1	0	0	0	0	6	0	0	1	0	0	0	1	1	1	15000	0	0	0	1	1	0	0	0	0	0	1	1	1	1	2	2	1	2	3
0	30	10	50	10	0	0	1	0	0	0	0	0	0	0	0	0	1	0	0	4	0	1	0	0	0	0	1	0	3	28000	0	1	0	0	0	0	0	0	0	0	0	1	0	0	3	2	2	2	2
0	30	10	50	10	0	1	0	1	0	0	10	0	0	0	0	1	0	0	0	4	0	1	0	0	0	0	1	0	2	22000	0.0454545	0	1	0	1	1	0	0	0	0	0	1	0	0	3	3	2	2	2
0	10	5	30	5	0	0	1	0	0	0	0	0	0	0	1	0	0	0	0	2	1	0	0	0	0	0	1	0	3	28000	0	0	0	1	0	0	0	0	0	0	0	0	0	0	2	2	1	1	2
0	50	30	100	30	0	0	1	0	0	0	0	0	0	0	0	0	1	0	0	4	0	1	0	0	1	0	0	0	3	28000	0	1	0	0	0	0	0	0	0	0	0	0	0	0	3	2	2	2	2
0	30	10	50	10	0	0	1	0	0	0	0	0	0	0	1	0	0	0	0	2	1	0	0	0	0	0	1	0	2	22000	0	0	1	0	1	1	1	1	1	1	1	1	1	5	3	3	3	3	3
0	50	30	100	30	0	0	1	0	0	0	0	0	0	0	1	0	0	0	0	2	1	0	0	1	0	0	0	0	4	72000	0	0	1	0	0	0	1	0	1	0	0	0	1	2	3	2	2	2	3
0	10	5	30	5	0	1	0	1	0	0	5	0	0	0	0	0	1	0	0	6	0	0	1	1	0	0	0	0	1	15000	0.0333333	0	1	0	1	0	0	0	0	0	0	1	1	0	3	3	1	1	2
0	30	10	50	10	0	0	1	0	0	0	0	0	0	0	0	1	0	0	0	1	1	0	0	0	0	0	1	0	4	72000	0	0	0	1	0	0	1	0	0	0	1	1	1	2	2	3	3	3	2
0	3	5	5	2	1	0	0	0	1	0	4	0	0	0	0	1	0	0	0	4	0	1	0	0	0	0	1	0	1	15000	0.0266667	1	0	0	0	1	1	1	0	0	1	1	1	3	3	1	2	1	3
0	50	100	100	30	1	1	0	0	0	1	1000	0	0	0	0	1	0	0	0	4	0	1	0	0	0	0	1	0	4	72000	1.38889	0	1	0	1	1	1	1	1	1	1	1	1	5	3	3	3	3	3
0	10	5	30	5	0	0	1	0	0	0	0	0	0	0	1	0	0	0	0	2	1	0	0	0	0	0	1	0	2	22000	0	0	0	1	0	0	0	0	0	0	0	1	1	0	3	1	2	2	3
0	50	30	100	30	0	0	1	0	0	0	0	0	0	0	1	0	0	0	0	3	1	0	0	0	0	0	1	1	2	22000	0	0	0	1	0	1	0	0	0	0	0	0	1	0	3	2	2	2	2
0	10	5	30	5	0	0	1	0	0	0	0	0	0	0	1	0	0	0	0	6	0	0	1	1	0	0	0	0	1	15000	0	0	1	0	0	0	0	0	0	0	0	0	0	0	3	1	2	2	2
0	10	5	30	5	0	0	1	0	0	0	0	0	0	0	1	0	0	0	0	4	0	1	0	0	0	0	1	1	2	22000	0	0	0	1	0	0	0	0	0	0	1	0	0	1	3	3	3	2	3
0	50	30	100	30	0	0	1	0	0	0	0	0	0	0	0	1	0	0	0	4	0	1	0	0	0	0	1	0	2	22000	0	0	1	0	0	1	0	0	0	0	0	0	1	0	3	3	3	3	3
0	3	5	5	2	1	1	0	0	0	1	10	0	0	0	0	0	1	0	0	3	1	0	0	0	0	0	1	0	4	72000	0.0138889	0	1	0	1	1	0	0	1	0	0	1	1	1	3	2	2	3	3
0	50	30	100	30	0	0	1	0	0	0	0	0	0	1	0	0	0	0	1	4	0	1	0	0	0	0	1	0	3	28000	0	0	1	0	0	0	0	0	0	1	1	0	0	2	3	2	1	1	3
0	50	30	100	30	0	0	1	0	0	0	0	0	0	0	0	1	0	0	0	4	0	1	0	0	1	0	0	0	1	15000	0	0	0	1	1	1	0	0	0	0	1	1	1	1	3	2	2	2	3
0	5	3	10	3	0	0	1	0	0	0	0	0	0	0	0	1	0	0	0	5	0	0	1	0	0	0	1	1	2	22000	0	0	1	0	0	0	0	0	0	0	0	0	0	0	3	3	2	1	2
0	5	10	10	3	1	0	0	0	1	0	5	0	0	0	1	0	0	0	0	5	0	0	1	0	0	0	1	0	4	72000	0.00694444	0	0	1	1	0	1	1	1	1	1	1	1	5	3	2	2	2	3
0	5	3	10	3	0	0	1	0	0	0	0	0	0	0	1	0	0	0	0	4	0	1	0	1	0	0	0	1	1	15000	0	0	1	0	0	1	0	1	0	0	1	1	1	2	3	1	2	3	2
0	30	50	50	10	1	1	0	0	0	1	50	0	0	0	0	1	0	0	0	4	0	1	0	0	0	0	1	0	2	22000	0.227273	0	0	1	1	0	1	1	1	0	1	1	1	4	2	2	2	3	2
0	10	5	30	5	0	0	1	0	0	0	0	0	0	0	0	1	0	0	0	5	0	0	1	1	0	0	0	1	1	15000	0	1	0	0	0	0	0	0	0	0	0	0	0	0	1	1	1	1	1
0	3	5	5	2	1	1	0	0	0	1	10	0	0	0	1	0	0	0	0	4	0	1	0	0	0	0	1	0	3	28000	0.0357143	0	1	0	0	1	1	0	0	0	1	1	0	2	3	3	2	2	1
0	10	5	30	5	0	0	1	0	0	0	0	0	0	0	1	0	0	0	0	3	1	0	0	0	0	0	1	0	4	72000	0	0	0	1	1	1	0	0	0	0	0	1	1	0	3	1	1	1	2
0	10	5	30	5	0	0	1	0	0	0	1	0	0	1	0	0	0	0	1	3	1	0	0	0	0	0	1	1	2	22000	0.00454545	0	1	0	0	1	0	0	0	0	0	1	1	0	3	2	2	2	3
0	10	30	30	5	1	0	0	0	1	0	10	0	0	0	0	1	0	0	0	5	0	0	1	0	0	0	1	0	4	72000	0.0138889	0	0	1	0	0	0	0	0	0	0	0	0	0	3	2	2	1	2
0	10	30	30	5	1	1	0	0	0	1	50	1	0	1	0	0	0	0	1	5	0	0	1	0	0	0	1	0	3	28000	0.178571	0	0	1	1	0	1	1	1	1	1	1	1	5	3	2	2	3	3
0	3	5	5	2	1	1	0	0	0	1	20	0	0	0	1	0	0	0	0	3	1	0	0	0	0	0	1	0	2	22000	0.0909091	0	0	1	1	1	1	1	0	0	1	1	1	3	3	3	3	3	3
0	30	10	50	10	0	0	1	0	0	0	0	0	0	0	0	1	0	0	0	4	0	1	0	0	0	0	1	0	3	28000	0	0	0	1	0	1	1	1	1	1	1	1	1	5	2	2	2	2	2
0	10	30	30	5	1	0	0	0	1	0	11	0	0	1	0	0	0	0	1	4	0	1	0	1	0	0	0	0	1	15000	0.0733333	0	1	0	0	0	0	1	0	0	1	0	1	2	3	1	2	1	3
0	10	5	30	5	0	0	1	0	0	0	0	0	0	0	0	1	0	0	0	4	0	1	0	0	0	0	1	0	2	22000	0	0	1	0	0	0	1	1	1	1	1	1	1	5	3	1	2	2	3
0	30	10	50	10	0	0	1	0	0	0	0	1	0	0	0	0	1	0	0	5	0	0	1	0	0	0	1	0	4	72000	0	0	0	1	1	0	0	0	1	0	0	0	0	1	3	3	2	3	3
0	3	2	5	2	0	0	1	0	0	0	0	0	0	0	0	1	0	0	0	3	1	0	0	0	0	0	1	0	3	28000	0	0	0	1	0	0	0	0	0	0	0	0	1	0	2	1	1	2	2
0	50	30	100	30	0	0	1	0	0	0	0	0	0	0	0	1	0	0	0	5	0	0	1	0	0	0	1	0	3	28000	0	0	1	0	0	0	0	0	0	0	0	0	0	0	1	3	1	3	3
0	50	30	100	30	0	1	0	1	0	0	30	0	0	0	0	0	1	0	0	4	0	1	0	0	0	0	1	1	4	72000	0.0416667	0	1	0	1	1	1	1	1	1	1	1	1	5	3	3	3	3	3
0	5	10	10	3	1	1	0	0	0	1	10	0	0	1	0	0	0	0	1	4	0	1	0	0	0	0	1	0	1	15000	0.0666667	0	0	1	1	1	1	1	1	1	1	1	1	5	3	3	3	3	3
0	10	5	30	5	0	0	1	0	0	0	0	0	0	0	0	0	1	0	0	6	0	0	1	0	1	0	0	1	1	15000	0	1	0	0	0	0	0	0	0	0	0	0	0	0	3	1	1	1	2
0	5	3	10	3	0	0	1	0	0	0	0	0	0	0	0	0	1	0	0	5	0	0	1	0	0	0	1	0	1	15000	0	0	1	0	0	0	0	0	0	0	0	0	0	0	1	1	1	1	1
0	5	10	10	3	1	0	0	0	1	0	5	0	0	1	0	0	0	0	1	4	0	1	0	0	0	0	1	1	1	15000	0.0333333	0	1	0	0	0	0	0	0	0	0	0	1	0	2	1	1	3	3
0	10	5	30	5	0	0	1	0	0	0	0	0	0	1	0	0	0	0	1	4	0	1	0	0	0	0	1	0	2	22000	0	0	1	0	0	0	0	0	0	0	0	0	0	0	3	2	2	1	1
0	5	3	10	3	0	0	1	0	0	0	0	0	0	0	0	1	0	0	0	4	0	1	0	0	0	0	1	0	2	22000	0	0	0	1	0	0	1	0	0	0	1	1	1	2	3	3	2	3	3
0	50	100	100	30	1	0	0	0	1	0	75	0	0	0	0	1	0	0	0	5	0	0	1	0	0	0	1	0	2	22000	0.340909	0	0	1	0	1	0	0	1	1	1	1	1	3	3	3	3	2	2
0	10	5	30	5	0	0	1	0	0	0	0	0	0	0	0	1	0	0	0	5	0	0	1	0	0	0	1	0	1	15000	0	0	0	1	0	0	0	0	0	0	1	1	1	1	3	2	2	3	3
0	30	10	50	10	0	0	1	0	0	0	2	0	0	0	0	1	0	0	0	6	0	0	1	0	0	0	1	0	2	22000	0.00909091	0	1	0	0	1	0	0	0	0	0	0	1	0	3	3	2	1	1
0	50	30	100	30	0	0	1	0	0	0	10	0	0	0	1	0	0	0	0	4	0	1	0	0	0	0	1	0	4	72000	0.0138889	0	1	0	1	0	0	0	0	0	1	1	1	1	3	3	2	2	2
0	3	2	5	2	0	0	1	0	0	0	0	0	0	0	1	0	0	0	0	4	0	1	0	0	0	0	1	0	2	22000	0	0	1	0	0	0	0	0	0	0	0	0	0	0	2	1	2	2	2
0	30	10	50	10	0	0	1	0	0	0	0	0	0	0	1	0	0	0	0	5	0	0	1	1	0	0	0	0	1	15000	0	0	1	0	0	0	0	0	0	0	0	1	1	0	1	2	1	1	2
0	50	30	100	30	0	0	1	0	0	0	0	0	0	0	0	1	0	0	0	5	0	0	1	0	0	0	1	0	2	22000	0	0	1	0	0	0	0	0	0	0	1	1	1	1	3	1	1	1	3
0	3	2	5	2	0	0	1	0	0	0	0	0	0	0	1	0	0	0	0	5	0	0	1	0	0	0	1	0	4	72000	0	0	0	1	0	1	0	0	0	0	1	1	1	1	3	3	3	3	3
0	5	3	10	3	0	0	1	0	0	0	0	0	0	0	1	0	0	0	0	5	0	0	1	0	0	0	1	1	2	22000	0	1	0	0	0	0	0	0	0	0	1	0	0	1	1	2	3	1	3
0	30	50	50	10	1	0	0	0	1	0	35	0	0	0	0	1	0	0	0	4	0	1	0	0	0	0	1	1	2	22000	0.159091	0	1	0	0	1	0	0	0	0	1	1	1	1	3	2	2	2	2
0	5	3	10	3	0	0	1	0	0	0	0	0	0	0	1	0	0	0	0	4	0	1	0	0	0	0	1	0	2	22000	0	0	0	1	0	0	1	1	0	0	1	1	1	3	2	2	2	2	2
0	5	3	10	3	0	0	1	0	0	0	0	0	0	0	1	0	0	0	0	5	0	0	1	0	0	0	1	0	1	15000	0	1	0	0	0	0	0	0	0	0	0	0	0	0	3	1	2	2	3
0	50	30	100	30	0	0	1	0	0	0	0	0	0	0	1	0	0	0	0	5	0	0	1	0	0	0	1	0	2	22000	0	0	0	1	0	0	0	0	0	0	0	0	0	0	3	2	1	3	2
0	5	3	10	3	0	0	1	0	0	0	2	0	0	0	1	0	0	0	0	4	0	1	0	0	0	0	1	0	1	15000	0.0133333	0	1	0	0	0	0	0	0	0	1	1	1	1	3	2	1	1	3
0	3	5	5	2	1	1	0	0	0	1	10	0	0	0	1	0	0	0	0	4	0	1	0	0	0	0	1	0	4	72000	0.0138889	0	1	0	0	1	1	0	0	0	1	1	1	2	3	3	3	3	3
0	10	30	30	5	1	1	0	0	0	1	50	0	0	0	0	1	0	0	0	5	0	0	1	0	0	0	1	0	1	15000	0.333333	0	0	1	0	0	0	0	0	0	0	0	0	0	3	3	1	2	3
0	5	3	10	3	0	0	1	0	0	0	0	0	0	0	0	1	0	0	0	5	0	0	1	1	0	0	0	0	1	15000	0	0	0	1	1	0	0	0	0	0	0	1	0	0	3	2	2	2	3
0	3	2	5	2	0	0	1	0	0	0	0	0	0	0	1	0	0	0	0	4	0	1	0	1	0	0	0	0	2	22000	0	0	0	1	0	0	0	0	0	0	0	1	0	0	3	2	1	2	2
0	10	5	30	5	0	0	1	0	0	0	0	0	0	0	1	0	0	0	0	4	0	1	0	1	0	0	0	0	1	15000	0	1	0	0	0	0	0	0	0	0	0	1	1	0	3	3	3	1	3
0	50	30	100	30	0	0	1	0	0	0	0	0	0	0	0	0	1	0	0	4	0	1	0	0	0	0	1	0	3	28000	0	0	1	0	0	0	0	0	0	0	0	0	0	0	2	3	3	2	1
0	3	2	5	2	0	0	1	0	0	0	0	0	0	0	0	1	0	0	0	4	0	1	0	0	0	0	1	0	1	15000	0	1	0	0	0	0	0	0	0	0	0	1	1	0	3	3	2	2	3
0	10	30	30	5	1	1	0	0	0	1	50	0	0	0	1	0	0	0	0	4	0	1	0	0	0	0	1	0	3	28000	0.178571	0	1	0	0	1	0	0	0	0	0	1	1	0	3	1	3	2	1
0	30	10	50	10	0	1	0	1	0	0	12	0	0	0	0	1	0	0	0	4	0	1	0	0	0	0	1	0	4	72000	0.0166667	0	0	1	0	1	1	1	1	1	1	1	1	5	2	2	2	2	2
0	3	5	5	2	1	0	0	0	1	0	3	0	0	0	0	1	0	0	0	5	0	0	1	0	0	0	1	0	1	15000	0.02	0	0	1	0	0	0	0	0	1	1	1	1	2	3	2	2	2	2
0	10	5	30	5	0	0	1	0	0	0	0	0	0	0	0	1	0	0	0	4	0	1	0	1	0	0	0	0	1	15000	0	0	1	0	0	0	1	0	0	0	0	1	0	1	2	2	2	3	3
0	5	10	10	3	1	0	0	0	1	0	8	0	0	1	0	0	0	0	1	4	0	1	0	0	0	0	1	0	2	22000	0.0363636	0	0	1	0	0	0	0	0	0	1	1	0	1	3	3	1	1	3
0	30	50	50	10	1	0	0	0	1	0	30	0	0	0	0	1	0	0	0	5	0	0	1	0	0	0	1	0	1	15000	0.2	1	0	0	0	1	1	1	1	1	1	1	0	5	2	2	2	3	2
0	30	10	50	10	0	0	1	0	0	0	0	0	0	0	0	1	0	0	0	4	0	1	0	0	0	0	1	0	2	22000	0	0	1	0	1	1	1	1	1	1	1	1	1	5	3	3	3	3	3
0	3	2	5	2	0	0	1	0	0	0	0	0	0	0	0	0	1	0	0	4	0	1	0	0	0	0	1	0	2	22000	0	0	1	0	0	0	0	0	0	0	0	1	0	0	3	1	2	2	2
0	5	3	10	3	0	0	1	0	0	0	0	0	0	1	0	0	0	0	1	4	0	1	0	1	0	0	0	0	1	15000	0	0	1	0	0	0	1	0	1	1	0	1	1	3	1	1	2	2	3
0	30	10	50	10	0	0	1	0	0	0	0	0	0	0	1	0	0	0	0	4	0	1	0	0	0	0	1	0	1	15000	0	0	0	1	1	0	1	1	0	0	1	0	0	3	3	3	2	2	3
0	5	3	10	3	0	0	1	0	0	0	0	0	0	0	1	0	0	0	0	4	0	1	0	0	0	0	1	0	2	22000	0	0	0	1	0	0	1	0	0	0	0	1	0	1	3	2	2	2	3
0	10	30	30	5	1	0	0	0	1	0	10	0	0	1	0	0	0	0	1	5	0	0	1	0	0	1	0	0	1	15000	0.0666667	0	1	0	0	0	1	1	1	0	1	1	1	4	3	2	2	2	3
0	30	10	50	10	0	0	1	0	0	0	0	0	0	0	0	0	1	0	0	4	0	1	0	0	0	0	1	0	1	15000	0	0	1	0	0	0	0	0	0	0	0	1	1	0	3	1	2	2	3
0	5	3	10	3	0	0	1	0	0	0	0	0	0	1	0	0	0	0	1	5	0	0	1	0	0	0	1	0	2	22000	0	0	1	0	0	0	0	0	0	0	0	0	0	0	2	2	2	2	3
0	10	5	30	5	0	0	1	0	0	0	0	0	0	0	0	0	1	0	0	6	0	0	1	0	0	0	1	0	2	22000	0	1	0	0	0	0	0	0	0	0	0	0	1	0	2	3	2	3	2
0	10	5	30	5	0	0	1	0	0	0	0	0	0	0	1	0	0	0	0	5	0	0	1	1	0	0	0	1	3	28000	0	0	0	1	0	0	0	0	0	0	0	0	1	0	3	3	1	1	1
0	10	5	30	5	0	1	0	1	0	0	5	0	0	0	0	1	0	0	0	4	0	1	0	1	0	0	0	0	1	15000	0.0333333	1	0	0	0	1	0	0	0	0	0	1	1	0	2	3	1	2	3
0	5	3	10	3	0	1	0	1	0	0	3	0	0	0	1	0	0	0	0	4	0	1	0	0	0	0	1	0	2	22000	0.0136364	0	1	0	1	1	1	0	0	0	1	0	1	2	3	3	2	3	2
0	50	100	100	30	1	0	0	0	1	0	50	0	0	0	0	0	1	0	0	4	0	1	0	1	0	0	0	0	1	15000	0.333333	0	1	0	0	0	0	0	0	0	0	1	1	0	3	1	2	2	2
0	50	30	100	30	0	0	1	0	0	0	0	0	0	0	0	1	0	0	0	4	0	1	0	0	0	0	1	0	1	15000	0	0	0	1	0	0	0	0	0	0	0	1	0	0	3	3	2	1	3
0	3	2	5	2	0	0	1	0	0	0	0	0	0	0	0	0	1	0	0	5	0	0	1	0	1	0	0	0	2	22000	0	1	0	0	0	0	0	0	0	0	0	1	0	0	1	1	1	1	1
0	10	30	30	5	1	1	0	0	0	1	60	0	0	0	1	0	0	0	0	4	0	1	0	0	0	0	1	0	2	22000	0.272727	0	1	0	0	1	0	0	0	0	1	1	1	1	3	2	2	1	3
0	3	2	5	2	0	0	1	0	0	0	0	0	0	0	1	0	0	0	0	4	0	1	0	0	0	0	1	0	2	22000	0	1	0	0	0	1	0	0	0	0	0	1	1	0	3	3	1	2	2
0	3	2	5	2	0	0	1	0	0	0	0	0	0	1	0	0	0	0	1	4	0	1	0	0	0	0	1	0	4	72000	0	0	0	1	1	1	1	1	1	1	1	1	1	5	3	3	3	3	3
0	30	10	50	10	0	0	1	0	0	0	0	0	0	0	0	1	0	0	0	6	0	0	1	1	0	0	0	0	2	22000	0	0	1	0	0	0	0	0	0	0	1	1	0	1	3	2	2	2	3
0	3	2	5	2	0	0	1	0	0	0	0	0	0	0	0	1	0	0	0	5	0	0	1	1	0	0	0	0	2	22000	0	0	1	0	0	0	0	0	0	0	0	0	1	0	1	2	2	1	3
0	30	10	50	10	0	0	1	0	0	0	0	0	0	0	0	1	0	0	0	5	0	0	1	1	0	0	0	0	4	72000	0	0	0	1	0	0	0	0	0	0	1	1	1	1	3	2	2	1	1
0	10	30	30	5	1	0	0	0	1	0	10	0	0	0	0	1	0	0	0	4	0	1	0	0	0	0	1	0	2	22000	0.0454545	0	1	0	1	1	1	0	1	1	0	1	1	3	3	2	3	3	3
0	50	30	100	30	0	0	1	0	0	0	0	1	0	0	1	0	0	0	0	2	1	0	0	0	0	0	1	0	3	28000	0	0	0	1	1	1	0	0	0	0	1	1	1	1	3	3	3	2	3
0	50	30	100	30	0	0	1	0	0	0	0	1	0	0	1	0	0	0	0	4	0	1	0	0	0	0	1	0	3	28000	0	0	1	0	0	0	0	0	0	0	0	0	0	0	1	1	1	1	2
0	30	10	50	10	0	1	0	1	0	0	25	1	0	0	0	1	0	0	0	3	1	0	0	0	0	0	1	0	2	22000	0.113636	0	0	1	1	1	1	1	1	1	1	1	1	5	2	2	2	2	3
0	50	30	100	30	0	0	1	0	0	0	0	0	0	1	0	0	0	0	1	5	0	0	1	0	0	0	1	0	1	15000	0	0	1	0	0	1	0	0	0	0	1	1	1	1	3	2	3	2	3
0	10	30	30	5	1	1	0	0	0	1	50	1	0	1	0	0	0	0	1	5	0	0	1	0	0	0	1	0	4	72000	0.0694444	0	1	0	0	0	0	1	1	1	0	0	0	3	1	2	2	3	3
0	50	100	100	30	1	0	0	0	1	0	55	0	0	0	0	0	1	0	0	4	0	1	0	0	1	0	0	0	2	22000	0.25	1	0	0	1	1	1	1	1	1	1	1	1	5	3	3	3	3	3
0	5	10	10	3	1	0	0	0	1	0	5	0	0	1	0	0	0	0	1	1	1	0	0	0	0	0	1	0	3	28000	0.0178571	1	0	0	0	0	0	1	0	0	0	1	1	1	2	2	2	1	3
0	30	10	50	10	0	0	1	0	0	0	0	0	0	1	0	0	0	0	1	4	0	1	0	0	0	0	1	0	4	72000	0	0	1	0	0	1	0	0	0	0	0	0	0	0	3	3	3	3	3
0	3	5	5	2	1	1	0	0	0	1	5	1	0	0	0	1	0	0	0	3	1	0	0	1	0	0	0	0	1	15000	0.0333333	1	0	0	1	1	1	0	1	0	1	1	1	3	3	1	1	3	3
0	50	30	100	30	0	0	1	0	0	0	0	0	0	0	0	0	1	0	0	3	1	0	0	0	1	0	0	0	4	72000	0	0	1	0	1	1	1	1	1	1	1	1	1	5	3	3	3	3	2
0	3	2	5	2	0	0	1	0	0	0	0	1	0	0	1	0	0	0	0	2	1	0	0	0	0	0	1	0	1	15000	0	0	1	0	1	1	0	0	1	1	1	1	0	3	3	2	2	2	3
0	3	2	5	2	0	0	1	0	0	0	0	0	0	1	0	0	0	0	1	4	0	1	0	0	0	0	1	0	2	22000	0	0	1	0	0	0	0	0	0	0	0	0	1	0	3	2	2	3	3
0	50	30	100	30	0	0	1	0	0	0	10	0	0	0	0	0	1	0	0	5	0	0	1	0	1	0	0	0	2	22000	0.0454545	0	1	0	0	1	1	1	1	1	1	1	0	5	3	2	2	2	3
0	3	5	5	2	1	1	0	0	0	1	10	1	0	0	0	0	1	0	0	1	1	0	0	0	1	0	0	0	4	72000	0.0138889	0	1	0	1	1	1	1	1	1	1	1	1	5	3	3	2	2	3
0	50	100	100	30	1	0	0	0	1	0	50	0	0	0	0	1	0	0	0	2	1	0	0	0	0	0	1	0	4	72000	0.0694444	0	1	0	1	1	1	1	0	0	1	1	1	3	3	3	3	3	3
0	3	2	5	2	0	0	1	0	0	0	0	1	0	0	0	1	0	0	0	5	0	0	1	0	0	0	1	0	1	15000	0	0	1	0	0	1	0	0	0	0	0	1	0	0	3	2	3	2	1
0	10	30	30	5	1	0	0	0	1	0	10	0	0	0	0	0	1	0	0	4	0	1	0	0	0	0	1	0	3	28000	0.0357143	0	1	0	1	1	0	0	0	0	0	1	1	0	3	3	3	3	2
0	50	30	100	30	0	0	1	0	0	0	10	0	0	0	0	1	0	0	0	4	0	1	0	0	0	0	1	1	2	22000	0.0454545	0	1	0	1	1	0	0	0	0	1	1	1	1	3	3	3	3	3
0	30	50	50	10	1	0	0	0	1	0	30	0	0	1	0	0	0	0	1	2	1	0	0	0	0	0	1	0	4	72000	0.0416667	0	1	0	1	0	0	0	0	0	0	1	0	0	3	2	2	2	3
0	50	100	100	30	1	0	0	0	1	0	60	0	0	0	0	0	1	0	0	2	1	0	0	0	0	0	1	0	4	72000	0.0833333	0	0	1	1	0	1	0	1	1	1	1	1	4	2	3	3	3	3
0	10	30	30	5	1	1	0	0	0	1	100	1	0	0	0	0	1	0	0	4	0	1	0	0	0	0	1	0	3	28000	0.357143	0	1	0	0	1	1	1	1	1	0	1	1	4	3	3	2	3	3
0	50	100	100	30	1	1	0	0	0	1	200	1	0	0	0	1	0	0	0	1	1	0	0	0	0	0	1	0	2	22000	0.909091	0	0	1	0	1	0	1	1	0	0	1	1	2	2	3	3	3	3
0	5	3	10	3	0	0	1	0	0	0	0	0	0	0	0	1	0	0	0	3	1	0	0	0	0	0	1	1	1	15000	0	1	0	0	0	0	0	0	0	0	1	1	0	1	3	2	2	1	2
0	5	10	10	3	1	0	0	0	1	0	5	0	1	0	0	0	0	0	1	2	1	0	0	0	0	1	0	0	1	15000	0.0333333	0	0	1	0	1	1	0	0	0	0	1	1	1	3	3	2	1	3
0	3	2	5	2	0	0	1	0	0	0	0	0	0	0	1	0	0	0	0	4	0	1	0	0	0	0	1	0	1	15000	0	0	0	1	0	0	0	0	0	1	1	1	1	2	2	3	3	3	3
0	30	50	50	10	1	0	0	0	1	0	30	0	0	0	0	0	0	1	0	4	0	1	0	0	1	0	0	0	2	22000	0.136364	0	1	0	0	0	0	0	0	0	0	0	0	0	3	2	1	2	3
0	10	5	30	5	0	0	1	0	0	0	0	1	0	0	0	0	0	1	0	4	0	1	0	0	1	0	0	0	3	28000	0	0	1	0	0	1	0	0	0	0	0	0	0	0	2	3	3	3	2
0	30	10	50	10	0	0	1	0	0	0	0	1	0	1	0	0	0	0	1	6	0	0	1	1	0	0	0	1	1	15000	0	0	1	0	1	0	0	0	0	0	0	0	0	0	3	2	2	2	2
0	10	30	30	5	1	1	0	0	0	1	30	1	0	0	1	0	0	0	0	1	1	0	0	0	0	0	1	0	4	72000	0.0416667	0	1	0	0	1	0	1	1	0	0	1	1	2	2	2	3	3	2
0	5	10	10	3	1	0	0	0	1	0	5	1	0	0	1	0	0	0	0	3	1	0	0	0	0	0	1	0	3	28000	0.0178571	0	1	0	1	0	0	0	1	0	1	0	0	2	2	3	2	2	3
0	5	10	10	3	1	1	0	0	0	1	15	1	0	0	0	0	1	0	0	3	1	0	0	0	1	0	0	0	3	28000	0.0535714	0	1	0	1	1	0	0	0	0	0	1	1	0	3	2	2	2	3
0	10	5	30	5	0	0	1	0	0	0	0	1	0	0	0	0	0	1	0	6	0	0	1	0	1	0	0	0	1	15000	0	0	1	0	0	0	0	0	0	0	0	0	0	0	2	1	1	2	2
0	30	50	50	10	1	1	0	0	0	1	100	1	0	0	1	0	0	0	0	2	1	0	0	0	0	0	1	0	4	72000	0.138889	0	0	1	1	1	1	1	1	1	1	1	1	5	2	2	2	2	3
0	10	30	30	5	1	0	0	0	1	0	10	0	0	0	0	0	0	1	0	3	1	0	0	0	1	0	0	0	4	72000	0.0138889	0	1	0	1	1	0	0	0	0	1	1	0	1	3	2	3	3	3
0	5	3	10	3	0	0	1	0	0	0	0	1	0	0	0	0	0	1	0	3	1	0	0	0	1	0	0	0	3	28000	0	0	1	0	0	1	0	0	0	0	0	0	0	0	3	2	1	1	2
0	30	10	50	10	0	0	1	0	0	0	0	0	0	1	0	0	0	0	1	2	1	0	0	0	0	1	0	0	1	15000	0	1	0	0	1	0	0	0	0	0	1	1	0	1	1	2	2	1	3
0	5	10	10	3	1	1	0	0	0	1	20	1	0	0	0	0	0	1	0	5	0	0	1	0	1	0	0	0	2	22000	0.0909091	1	0	0	1	0	0	0	0	0	0	0	1	0	1	3	2	2	3
0	10	30	30	5	1	0	0	0	1	0	15	0	0	0	0	0	0	1	0	2	1	0	0	0	1	0	0	1	3	28000	0.0535714	1	0	0	0	1	0	0	0	0	0	1	0	0	3	3	1	2	2
0	5	3	10	3	0	0	1	0	0	0	0	1	0	0	0	0	0	1	0	4	0	1	0	0	1	0	0	0	1	15000	0	0	1	0	0	1	0	0	0	0	0	0	0	0	3	3	1	3	2
0	5	3	10	3	0	0	1	0	0	0	0	0	0	1	0	0	0	0	1	3	1	0	0	0	0	0	1	0	2	22000	0	0	0	1	1	0	1	1	0	0	1	1	1	3	3	3	2	2	3
0	5	3	10	3	0	0	1	0	0	0	0	1	0	0	1	0	0	0	0	2	1	0	0	0	0	0	1	0	4	72000	0	1	0	0	1	0	1	1	1	0	0	1	1	3	3	3	2	2	3
0	5	3	10	3	0	0	1	0	0	0	0	0	0	0	1	0	0	0	0	3	1	0	0	0	0	0	1	0	4	72000	0	0	0	1	0	0	0	0	0	0	1	1	1	1	3	3	3	3	2
0	50	30	100	30	0	0	1	0	0	0	0	0	0	1	0	0	0	0	1	2	1	0	0	0	0	0	1	0	4	72000	0	0	1	0	1	0	0	0	1	0	0	0	0	1	3	3	2	3	3
0	5	3	10	3	0	1	0	1	0	0	4	1	1	0	0	0	0	0	1	2	1	0	0	0	0	1	0	0	4	72000	0.00555556	0	0	1	1	1	0	0	1	0	1	1	1	2	3	2	3	3	3
0	50	30	100	30	0	0	1	0	0	0	0	0	0	0	1	0	0	0	0	4	0	1	0	0	0	0	1	0	2	22000	0	0	0	1	1	1	1	1	1	1	1	1	1	5	3	3	3	3	3
0	3	5	5	2	1	1	0	0	0	1	50	1	0	0	0	0	1	0	0	2	1	0	0	0	1	0	0	0	4	72000	0.0694444	0	1	0	1	1	0	0	0	0	0	1	1	0	3	2	3	3	3
0	3	2	5	2	0	0	1	0	0	0	0	0	0	0	1	0	0	0	0	2	1	0	0	0	0	0	1	0	4	72000	0	0	0	1	1	1	1	1	1	1	1	1	1	5	3	2	3	2	3
0	30	50	50	10	1	0	0	0	1	0	30	1	0	0	1	0	0	0	0	5	0	0	1	0	0	0	1	1	1	15000	0.2	1	0	0	1	0	1	1	0	0	1	1	0	3	3	3	3	2	3
0	50	30	100	30	0	0	1	0	0	0	0	0	0	0	0	1	0	0	0	5	0	0	1	0	0	0	1	0	4	72000	0	0	1	0	0	0	0	0	0	0	0	0	0	0	3	2	2	1	1
0	50	100	100	30	1	0	0	0	1	0	50	0	0	0	0	0	1	0	0	6	0	0	1	0	1	0	0	0	2	22000	0.227273	0	1	0	0	0	0	0	0	0	1	1	1	1	3	1	1	1	1
0	30	50	50	10	1	1	0	0	0	1	60	0	0	0	1	0	0	0	0	2	1	0	0	1	0	0	0	0	4	72000	0.0833333	0	1	0	0	0	0	0	0	0	1	1	0	1	3	3	2	2	3
0	3	5	5	2	1	1	0	0	0	1	5	1	0	0	0	0	0	1	0	4	0	1	0	0	1	0	0	1	1	15000	0.0333333	1	0	0	0	0	1	1	1	1	0	1	1	4	2	2	2	2	3
0	50	100	100	30	1	0	0	0	1	0	50	0	0	0	0	1	0	0	0	2	1	0	0	0	0	0	1	0	2	22000	0.227273	0	1	0	0	1	1	1	1	1	1	1	1	5	3	1	2	3	3
0	50	100	100	30	1	0	0	0	1	0	55	0	0	1	0	0	0	0	1	2	1	0	0	0	0	0	1	0	4	72000	0.0763889	0	0	1	1	1	0	1	1	1	1	1	1	4	3	3	3	3	3
0	30	50	50	10	1	0	0	0	1	0	30	1	0	0	0	0	1	0	0	4	0	1	0	0	0	0	1	0	3	28000	0.107143	0	1	0	1	1	0	0	0	0	1	1	1	1	3	2	2	2	3
0	10	5	30	5	0	1	0	1	0	0	8	0	0	1	0	0	0	0	1	1	1	0	0	1	0	0	0	1	1	15000	0.0533333	1	0	0	0	0	0	0	0	0	0	0	1	0	1	2	3	1	3
0	3	5	5	2	1	1	0	0	0	1	50	1	0	0	0	0	1	0	0	3	1	0	0	0	1	0	0	0	3	28000	0.178571	0	1	0	0	0	0	0	0	0	0	1	1	0	3	3	2	3	3
0	3	5	5	2	1	1	0	0	0	1	8	0	0	0	1	0	0	0	0	2	1	0	0	0	0	0	1	0	2	22000	0.0363636	0	0	1	0	0	0	0	0	0	0	0	0	0	2	2	1	2	2
0	50	100	100	30	1	1	0	0	0	1	150	1	0	1	0	0	0	0	1	1	1	0	0	0	0	0	1	0	3	28000	0.535714	0	1	0	0	1	0	0	0	0	0	1	1	0	2	3	3	3	3
0	30	50	50	10	1	0	0	0	1	0	30	1	0	0	1	0	0	0	0	5	0	0	1	0	0	0	1	0	4	72000	0.0416667	0	0	1	1	1	1	1	1	1	1	1	1	5	2	3	3	3	3
0	5	3	10	3	0	0	1	0	0	0	0	1	0	0	0	1	0	0	0	3	1	0	0	0	0	0	1	0	3	28000	0	0	1	0	0	0	0	0	0	0	0	0	1	0	2	2	1	2	3
0	3	5	5	2	1	1	0	0	0	1	5	1	0	0	1	0	0	0	0	2	1	0	0	0	0	0	1	0	4	72000	0.00694444	0	0	1	1	1	0	0	1	0	0	0	1	1	3	2	2	3	3
0	50	30	100	30	0	0	1	0	0	0	0	0	0	0	0	0	0	1	0	5	0	0	1	0	1	0	0	0	2	22000	0	0	1	0	0	0	0	0	0	0	0	0	0	0	3	3	1	2	2
0	30	50	50	10	1	0	0	0	1	0	30	0	0	0	0	0	0	1	0	3	1	0	0	0	1	0	0	0	4	72000	0.0416667	0	1	0	0	1	1	0	1	0	1	1	1	3	3	3	2	3	3
0	5	3	10	3	0	0	1	0	0	0	0	0	0	0	1	0	0	0	0	5	0	0	1	1	0	0	0	0	1	15000	0	0	0	1	1	0	0	0	0	0	0	1	0	0	3	2	2	2	3
0	30	50	50	10	1	1	0	0	0	1	50	0	0	0	1	0	0	0	0	4	0	1	0	0	0	0	1	0	2	22000	0.227273	1	0	0	1	1	0	0	0	0	0	1	1	0	3	1	2	1	3
0	10	30	30	5	1	0	0	0	1	0	15	0	0	0	1	0	0	0	0	2	1	0	0	0	0	0	1	0	4	72000	0.0208333	1	0	0	0	0	0	0	0	0	0	1	1	0	3	2	1	3	3
0	30	10	50	10	0	0	1	0	0	0	0	1	0	0	1	0	0	0	0	2	1	0	0	0	0	0	1	1	4	72000	0	0	1	0	1	1	0	1	1	1	0	0	1	3	2	2	2	2	2
0	5	3	10	3	0	1	0	1	0	0	4	0	0	0	0	1	0	0	0	4	0	1	0	0	0	0	1	0	4	72000	0.00555556	1	0	0	0	0	0	0	0	0	0	0	0	0	3	2	3	2	3
0	10	5	30	5	0	0	1	0	0	0	0	0	0	0	0	0	0	1	0	4	0	1	0	0	1	0	0	0	2	22000	0	0	1	0	0	1	1	0	0	0	1	1	1	2	3	3	3	3	2
0	3	2	5	2	0	0	1	0	0	0	0	1	0	0	0	0	0	1	0	1	1	0	0	0	1	0	0	0	2	22000	0	1	0	0	0	1	1	1	0	0	1	1	0	3	3	3	3	2	2
0	5	3	10	3	0	0	1	0	0	0	0	0	0	1	0	0	0	0	1	5	0	0	1	0	0	0	1	0	1	15000	0	0	1	0	0	0	0	0	0	0	0	0	0	0	3	2	1	1	1
0	50	30	100	30	0	0	1	0	0	0	0	0	1	0	0	0	0	0	1	3	1	0	0	0	0	1	0	0	1	15000	0	0	1	0	1	0	0	0	1	0	1	0	0	2	3	2	1	1	3
0	5	3	10	3	0	0	1	0	0	0	0	1	0	0	0	0	1	0	0	2	1	0	0	0	0	0	1	0	4	72000	0	0	1	0	1	1	0	0	0	0	1	1	0	1	3	3	3	3	3
0	10	5	30	5	0	0	1	0	0	0	0	1	0	0	0	1	0	0	0	2	1	0	0	0	0	0	1	1	4	72000	0	0	0	1	1	1	1	1	1	1	0	1	1	4	3	2	2	2	3
0	10	5	30	5	0	0	1	0	0	0	0	1	0	0	0	1	0	0	0	2	1	0	0	0	0	0	1	0	4	72000	0	0	1	0	0	1	0	1	1	1	0	1	1	3	3	2	3	3	2
0	3	2	5	2	0	0	1	0	0	0	0	0	0	0	0	1	0	0	0	6	0	0	1	0	0	0	1	0	1	15000	0	0	1	0	0	0	0	0	0	0	1	1	0	1	2	3	2	2	3
0	30	50	50	10	1	0	0	0	1	0	30	0	1	0	0	0	0	0	1	2	1	0	0	0	0	1	0	0	1	15000	0.2	0	1	0	1	1	1	0	1	0	0	0	0	2	3	3	3	2	3
0	5	10	10	3	1	0	0	0	1	0	5	0	0	0	0	0	0	1	0	3	1	0	0	0	1	0	0	0	2	22000	0.0227273	0	1	0	1	1	1	1	1	1	1	1	1	5	3	3	3	3	3
0	10	5	30	5	0	0	1	0	0	0	0	0	0	0	0	0	1	0	0	2	1	0	0	0	0	0	1	0	4	72000	0	0	0	1	0	1	0	0	0	0	0	0	1	0	3	3	3	3	3
0	30	10	50	10	0	1	0	1	0	0	10	0	0	0	0	0	1	0	0	5	0	0	1	0	0	0	1	0	1	15000	0.0666667	1	0	0	0	0	0	0	0	0	0	1	0	0	3	3	2	3	2
0	30	10	50	10	0	0	1	0	0	0	0	1	0	0	0	0	0	1	0	6	0	0	1	0	1	0	0	0	4	72000	0	0	1	0	1	1	0	0	0	0	0	1	1	0	3	3	3	3	2
0	3	2	5	2	0	0	1	0	0	0	0	1	0	0	0	1	0	0	0	2	1	0	0	0	0	0	1	0	4	72000	0	0	0	1	0	1	0	0	0	0	1	1	0	1	3	3	2	2	3
0	30	10	50	10	0	0	1	0	0	0	0	1	0	0	1	0	0	0	0	4	0	1	0	0	0	0	1	1	2	22000	0	0	1	0	1	1	0	0	0	0	0	0	0	0	2	2	2	1	2
0	3	2	5	2	0	0	1	0	0	0	0	0	0	1	0	0	0	0	1	2	1	0	0	0	0	0	1	0	3	28000	0	0	1	0	1	1	1	1	1	1	1	1	1	5	3	3	3	3	3
0	50	100	100	30	1	1	0	0	0	1	100	0	0	0	0	0	0	1	0	4	0	1	0	0	1	0	0	0	4	72000	0.138889	1	0	0	1	1	1	1	0	0	0	1	1	2	3	2	3	3	3
0	3	2	5	2	0	0	1	0	0	0	0	0	0	0	0	0	1	0	0	3	1	0	0	0	1	0	0	1	3	28000	0	1	0	0	0	1	0	0	0	0	0	0	1	0	3	1	1	2	2
0	50	30	100	30	0	0	1	0	0	0	0	1	0	0	1	0	0	0	0	5	0	0	1	0	0	0	1	0	3	28000	0	0	1	0	1	0	0	0	0	0	0	0	1	0	3	3	2	2	3
0	30	10	50	10	0	0	1	0	0	0	0	0	0	0	0	1	0	0	0	4	0	1	0	0	0	0	1	0	2	22000	0	1	0	0	0	0	0	0	0	0	0	0	0	0	2	2	1	2	2
0	5	3	10	3	0	0	1	0	0	0	1	0	0	0	1	0	0	0	0	5	0	0	1	1	0	0	0	1	1	15000	0.00666667	0	0	1	1	1	1	1	1	1	1	1	1	5	3	2	3	2	3
0	30	50	50	10	1	1	0	0	0	1	50	0	0	0	0	1	0	0	0	1	1	0	0	0	0	0	1	0	4	72000	0.0694444	0	1	0	1	1	1	0	0	1	1	1	1	3	2	3	3	3	2
0	5	3	10	3	0	0	1	0	0	0	0	1	0	0	0	0	1	0	0	2	1	0	0	0	1	0	0	0	2	22000	0	1	0	0	0	0	1	1	1	1	1	1	1	5	2	2	2	3	2
0	30	10	50	10	0	1	0	1	0	0	10	1	0	0	0	0	1	0	0	3	1	0	0	0	1	0	0	0	1	15000	0.0666667	1	0	0	0	1	0	0	0	0	0	0	0	0	3	2	3	2	3
0	10	30	30	5	1	0	0	0	1	0	10	1	0	0	0	0	1	0	0	4	0	1	0	0	1	0	0	0	3	28000	0.0357143	0	1	0	1	0	0	0	0	0	0	0	0	0	3	2	2	1	2
0	5	3	10	3	0	0	1	0	0	0	0	1	0	0	0	0	0	1	0	5	0	0	1	0	0	0	1	0	2	22000	0	0	1	0	1	1	0	0	1	0	0	1	1	1	3	3	3	2	3
0	5	10	10	3	1	1	0	0	0	1	10	1	0	0	1	0	0	0	0	3	1	0	0	0	0	0	1	0	2	22000	0.0454545	0	0	1	1	1	1	0	1	1	1	0	1	4	3	3	2	3	3
0	5	10	10	3	1	1	0	0	0	1	10	0	0	0	0	0	1	0	0	4	0	1	0	0	1	0	0	0	1	15000	0.0666667	0	1	0	0	0	1	1	1	1	1	1	1	5	1	2	3	3	2
0	10	5	30	5	0	0	1	0	0	0	0	1	1	0	0	0	0	0	1	2	1	0	0	0	0	1	0	0	1	15000	0	1	0	0	0	0	0	0	0	0	0	0	1	0	1	1	2	3	3
0	10	30	30	5	1	0	0	0	1	0	10	0	0	0	1	0	0	0	0	4	0	1	0	0	0	0	1	0	4	72000	0.0138889	0	0	1	1	1	1	1	1	1	1	1	1	5	3	3	3	3	3
0	10	5	30	5	0	0	1	0	0	0	0	1	1	0	0	0	0	0	1	1	1	0	0	0	0	0	1	0	4	72000	0	0	1	0	0	0	0	0	0	0	1	0	1	1	2	1	2	1	2
0	30	50	50	10	1	1	0	0	0	1	50	0	0	0	0	0	0	1	0	5	0	0	1	0	1	0	0	0	4	72000	0.0694444	0	1	0	0	0	0	0	0	0	1	1	0	1	3	3	2	2	3
0	10	5	30	5	0	0	1	0	0	0	0	0	1	0	0	0	0	0	1	1	1	0	0	0	0	1	0	0	1	15000	0	0	0	1	1	1	0	0	0	0	0	0	0	0	3	3	2	2	3
0	3	5	5	2	1	1	0	0	0	1	100	1	0	0	0	1	0	0	0	2	1	0	0	0	0	0	1	0	4	72000	0.138889	1	0	0	1	0	0	1	0	0	0	0	1	1	3	1	2	2	3
0	3	5	5	2	1	0	0	0	1	0	3	0	0	1	0	0	0	0	1	5	0	0	1	1	0	0	0	0	1	15000	0.02	0	1	0	0	0	0	0	0	0	0	0	0	0	2	1	1	1	3
0	30	10	50	10	0	0	1	0	0	0	0	1	0	0	1	0	0	0	0	5	0	0	1	0	0	0	1	0	4	72000	0	0	1	0	0	0	0	0	0	0	0	0	0	0	3	2	1	1	3
0	3	2	5	2	0	0	1	0	0	0	0	1	0	0	0	0	1	0	0	4	0	1	0	0	0	0	1	0	4	72000	0	1	0	0	0	1	0	0	0	0	0	0	0	0	3	3	2	2	1
0	5	3	10	3	0	0	1	0	0	0	0	0	0	0	0	1	0	0	0	6	0	0	1	1	0	0	0	0	1	15000	0	0	1	0	0	0	0	0	0	0	0	0	0	0	3	2	1	1	2
0	5	3	10	3	0	0	1	0	0	0	0	1	0	1	0	0	0	0	1	1	1	0	0	0	0	0	1	0	3	28000	0	0	0	1	0	0	0	0	0	0	0	0	1	0	3	3	2	2	3
0	3	5	5	2	1	0	0	0	1	0	3	1	0	0	1	0	0	0	0	2	1	0	0	0	0	0	1	0	3	28000	0.0107143	0	1	0	1	1	0	0	0	0	0	1	1	0	3	3	3	1	3
0	10	30	30	5	1	1	0	0	0	1	120	1	0	0	1	0	0	0	0	2	1	0	0	0	0	0	1	0	3	28000	0.428571	1	0	0	0	0	0	0	0	0	1	1	1	1	2	1	1	1	3
0	3	5	5	2	1	0	0	0	1	0	3	0	0	0	0	0	0	1	0	4	0	1	0	0	0	0	1	0	2	22000	0.0136364	1	0	0	0	0	0	0	0	0	0	0	1	0	3	2	1	3	1
0	5	10	10	3	1	1	0	0	0	1	20	1	0	0	0	0	0	1	0	4	0	1	0	0	0	0	1	0	4	72000	0.0277778	0	1	0	1	1	1	1	1	1	1	1	1	5	3	3	3	3	3
0	10	30	30	5	1	0	0	0	1	0	15	0	1	0	0	0	0	0	1	6	0	0	1	0	0	1	0	0	1	15000	0.1	0	0	1	0	1	0	0	0	0	0	1	1	0	3	2	2	2	3
0	5	10	10	3	1	1	0	0	0	1	30	0	1	0	0	0	0	0	1	6	0	0	1	0	0	1	0	0	2	22000	0.136364	0	1	0	0	1	1	1	1	1	1	1	1	5	3	2	2	3	3
0	3	5	5	2	1	1	0	0	0	1	200	0	1	0	0	0	0	0	1	6	0	0	1	1	0	0	0	0	1	15000	1.33333	0	0	1	1	1	0	0	0	0	0	1	0	0	3	2	2	1	2
0	50	100	100	30	1	0	0	0	1	0	50	0	1	0	0	0	0	0	1	2	1	0	0	0	0	1	0	1	1	15000	0.333333	0	1	0	0	0	0	0	0	0	1	0	0	1	2	1	1	1	3
0	50	30	100	30	0	0	1	0	0	0	0	0	1	0	0	0	0	0	1	4	0	1	0	1	0	0	0	0	1	15000	0	0	1	0	0	0	0	0	0	0	0	1	0	0	2	1	1	1	1
0	3	5	5	2	1	1	0	0	0	1	10	0	1	0	0	0	0	0	1	6	0	0	1	0	0	1	0	0	1	15000	0.0666667	0	1	0	0	1	0	0	0	0	0	0	1	0	3	3	3	3	3
0	5	10	10	3	1	1	0	0	0	1	10	0	1	0	0	0	0	0	1	3	1	0	0	0	0	1	0	0	1	15000	0.0666667	1	0	0	0	0	0	0	1	1	0	1	1	2	2	2	2	1	1
0	5	3	10	3	0	1	0	1	0	0	4	1	1	0	0	0	0	0	1	4	0	1	0	0	0	1	0	0	3	28000	0.0142857	0	1	0	1	0	0	1	1	0	0	0	0	2	2	1	1	1	1
0	5	3	10	3	0	1	0	1	0	0	3	1	0	0	0	0	0	1	0	4	0	1	0	0	1	0	0	0	3	28000	0.0107143	1	0	0	0	0	0	1	1	0	1	1	0	3	3	2	3	3	3
0	5	10	10	3	1	1	0	0	0	1	10	1	0	0	0	0	0	1	0	3	1	0	0	0	1	0	0	0	2	22000	0.0454545	1	0	0	0	1	0	0	0	0	0	0	1	0	3	2	3	2	3
0	3	5	5	2	1	0	0	0	1	0	3	1	1	0	0	0	0	0	1	2	1	0	0	0	0	0	1	0	1	15000	0.02	0	1	0	0	1	1	1	1	0	0	1	1	3	1	2	2	2	3
0	50	100	100	30	1	0	0	0	1	0	50	1	1	0	0	0	0	0	1	5	0	0	1	0	0	1	0	0	3	28000	0.178571	0	0	1	1	1	1	1	1	1	1	1	0	5	3	2	2	1	3
0	50	30	100	30	0	1	0	1	0	0	35	0	0	0	0	0	0	1	0	4	0	1	0	0	1	0	0	0	2	22000	0.159091	0	1	0	0	1	0	0	0	0	0	1	0	0	3	3	2	2	3
0	50	100	100	30	1	0	0	0	1	0	50	0	1	0	0	0	0	0	1	2	1	0	0	0	0	0	1	0	3	28000	0.178571	0	1	0	1	1	1	1	0	0	0	1	1	2	2	2	3	3	3
0	3	2	5	2	0	0	1	0	0	0	0	0	0	1	0	0	0	0	1	2	1	0	0	0	0	0	1	0	4	72000	0	0	0	1	1	1	1	1	1	1	0	1	1	4	3	2	3	3	3
0	50	30	100	30	0	1	0	1	0	0	30	0	1	0	0	0	0	0	1	2	1	0	0	0	0	0	1	0	3	28000	0.107143	0	1	0	0	0	1	0	0	0	1	1	1	2	3	2	3	2	3
0	30	10	50	10	0	1	0	1	0	0	10	1	1	0	0	0	0	0	1	3	1	0	0	1	0	0	0	0	2	22000	0.0454545	0	1	0	1	0	0	0	1	1	0	1	1	2	2	2	2	3	3
0	30	10	50	10	0	0	1	0	0	0	0	1	0	0	0	0	0	1	0	1	1	0	0	0	1	0	0	1	4	72000	0	0	1	0	1	1	0	0	0	0	0	0	0	0	3	2	2	2	1
0	10	5	30	5	0	0	1	0	0	0	0	0	1	0	0	0	0	0	1	3	1	0	0	1	0	0	0	0	1	15000	0	0	1	0	0	0	0	0	0	0	0	1	0	0	3	3	1	1	3
0	10	30	30	5	1	1	0	0	0	1	214	1	0	0	0	0	0	1	0	1	1	0	0	0	1	0	0	0	4	72000	0.297222	1	0	0	0	1	1	1	0	0	0	0	1	2	2	1	3	3	3
0	3	5	5	2	1	0	0	0	1	0	3	1	0	0	0	0	0	1	0	3	1	0	0	0	1	0	0	0	3	28000	0.0107143	0	0	1	1	1	0	0	0	0	0	0	0	0	3	3	3	2	2
0	3	5	5	2	1	0	0	0	1	0	3	0	0	0	0	1	0	0	0	4	0	1	0	0	0	0	1	0	4	72000	0.00416667	0	0	1	1	1	1	0	0	0	0	1	1	1	3	3	3	3	3
0	30	10	50	10	0	0	1	0	0	0	5	0	1	0	0	0	0	0	1	3	1	0	0	0	0	0	1	1	1	15000	0.0333333	0	1	0	1	0	0	0	0	0	0	0	0	0	3	2	2	3	3
0	5	3	10	3	0	0	1	0	0	0	0	0	1	0	0	0	0	0	1	4	0	1	0	0	0	0	1	0	2	22000	0	0	0	1	0	0	0	0	1	0	0	0	0	1	2	2	1	3	3
0	5	10	10	3	1	0	0	0	1	0	5	0	0	0	0	0	0	1	0	5	0	0	1	0	1	0	0	0	3	28000	0.0178571	0	1	0	0	1	0	0	0	0	0	1	1	0	3	1	1	2	2
0	30	50	50	10	1	1	0	0	0	1	60	1	1	0	0	0	0	0	1	2	1	0	0	0	0	1	0	1	1	15000	0.4	1	0	0	1	1	1	1	1	1	1	1	1	5	2	2	2	3	3
0	10	5	30	5	0	1	0	1	0	0	5	0	1	0	0	0	0	0	1	4	0	1	0	0	0	1	0	0	1	15000	0.0333333	1	0	0	1	0	1	1	1	0	1	1	1	4	3	2	3	3	2
0	30	10	50	10	0	0	1	0	0	0	0	0	1	0	0	0	0	0	1	3	1	0	0	0	0	1	0	0	1	15000	0	0	1	0	1	0	1	1	0	0	1	1	0	3	3	2	3	2	3
0	3	5	5	2	1	0	0	0	1	0	3	1	1	0	0	0	0	0	1	5	0	0	1	0	0	1	0	0	1	15000	0.02	0	1	0	1	0	1	0	1	1	1	0	1	4	1	2	1	3	3
0	5	3	10	3	0	0	1	0	0	0	0	0	0	0	0	0	0	1	0	3	1	0	0	0	1	0	0	0	2	22000	0	0	1	0	0	0	0	0	0	0	1	1	1	1	3	3	3	3	2
0	10	30	30	5	1	0	0	0	1	0	10	0	1	0	0	0	0	0	1	6	0	0	1	1	0	0	0	0	3	28000	0.0357143	0	1	0	0	0	0	0	0	0	0	0	0	0	2	2	3	1	1
0	5	10	10	3	1	0	0	0	1	0	8	1	1	0	0	0	0	0	1	6	0	0	1	0	0	1	0	0	1	15000	0.0533333	0	1	0	0	0	1	1	1	1	1	1	0	5	2	2	3	2	3
0	10	30	30	5	1	0	0	0	1	0	10	0	0	0	0	1	0	0	0	5	0	0	1	1	0	0	0	0	1	15000	0.0666667	0	1	0	0	0	0	0	0	0	0	0	0	0	3	2	2	2	3
0	50	100	100	30	1	0	0	0	1	0	50	1	1	0	0	0	0	0	1	3	1	0	0	0	0	0	1	0	4	72000	0.0694444	0	1	0	1	1	0	1	0	1	1	1	1	3	2	2	3	2	2
0	10	5	30	5	0	0	1	0	0	0	0	0	1	0	0	0	0	0	1	4	0	1	0	0	0	1	0	0	1	15000	0	0	1	0	1	0	1	0	0	0	1	0	0	2	3	1	1	2	3
0	3	2	5	2	0	0	1	0	0	0	1	0	1	0	0	0	0	0	1	2	1	0	0	0	0	1	0	0	1	15000	0.00666667	0	0	1	1	1	0	0	0	0	0	1	1	0	2	2	3	2	3
0	50	30	100	30	0	1	0	1	0	0	30	1	1	0	0	0	0	0	1	2	1	0	0	0	0	1	0	0	1	15000	0.2	0	0	1	0	0	1	1	1	0	1	1	1	4	2	2	2	2	3
0	5	3	10	3	0	0	1	0	0	0	1	0	1	0	0	0	0	0	1	4	0	1	0	0	0	1	0	0	1	15000	0.00666667	0	1	0	0	1	0	0	0	0	0	1	1	0	3	2	3	2	3
0	30	50	50	10	1	0	0	0	1	0	30	1	1	0	0	0	0	0	1	3	1	0	0	0	0	0	1	0	3	28000	0.107143	0	1	0	0	1	1	1	1	1	1	1	1	5	3	3	3	3	3
0	30	50	50	10	1	1	0	0	0	1	50	1	0	0	0	0	0	1	0	4	0	1	0	0	1	0	0	0	3	28000	0.178571	0	1	0	0	1	1	1	1	1	1	1	1	5	3	2	2	2	3
0	50	30	100	30	0	0	1	0	0	0	0	0	1	0	0	0	0	0	1	4	0	1	0	1	0	0	0	0	1	15000	0	0	1	0	0	0	1	0	0	0	0	0	0	1	3	1	2	1	2
0	50	100	100	30	1	0	0	0	1	0	55	0	0	0	0	0	0	1	0	3	1	0	0	0	1	0	0	1	3	28000	0.196429	0	1	0	1	0	0	0	1	0	0	1	0	1	3	2	1	1	1
0	50	30	100	30	0	0	1	0	0	0	0	0	1	0	0	0	0	0	1	3	1	0	0	0	0	1	0	1	1	15000	0	0	0	1	1	0	0	0	0	0	0	1	0	0	3	2	1	1	3
0	5	10	10	3	1	0	0	0	1	0	5	1	1	0	0	0	0	0	1	1	1	0	0	1	0	0	0	0	3	28000	0.0178571	0	1	0	1	1	0	0	0	0	0	0	1	0	3	1	2	2	3
0	5	10	10	3	1	0	0	0	1	0	5	0	1	0	0	0	0	0	1	2	1	0	0	0	0	1	0	1	1	15000	0.0333333	0	1	0	0	0	1	0	0	0	1	0	0	2	3	2	2	3	3
0	3	2	5	2	0	0	1	0	0	0	0	0	1	0	0	0	0	0	1	2	1	0	0	0	0	0	1	0	2	22000	0	1	0	0	0	0	0	1	1	1	0	0	0	3	1	2	3	2	1
0	3	5	5	2	1	1	0	0	0	1	20	0	1	0	0	0	0	0	1	2	1	0	0	0	0	1	0	0	1	15000	0.133333	1	0	0	1	1	1	0	1	1	1	1	1	4	3	2	1	2	3
0	3	5	5	2	1	0	0	0	1	0	3	1	0	0	0	1	0	0	0	4	0	1	0	0	0	0	1	0	4	72000	0.00416667	0	1	0	0	1	0	0	0	0	0	1	1	0	2	2	3	2	3
0	3	2	5	2	0	0	1	0	0	0	0	0	1	0	0	0	0	0	1	2	1	0	0	0	0	1	0	0	2	22000	0	0	0	1	1	1	1	1	1	1	1	1	1	5	3	3	3	3	3
0	30	10	50	10	0	0	1	0	0	0	0	1	1	0	0	0	0	0	1	6	0	0	1	0	0	1	0	1	1	15000	0	0	0	1	0	0	1	1	1	0	0	1	1	3	3	2	2	2	3
0	5	10	10	3	1	0	0	0	1	0	5	0	0	0	0	0	0	1	0	3	1	0	0	0	1	0	0	0	4	72000	0.00694444	0	1	0	1	1	1	0	0	0	1	1	1	2	3	3	3	2	2
0	10	5	30	5	0	1	0	1	0	0	5	0	1	0	0	0	0	0	1	1	1	0	0	0	0	1	0	0	1	15000	0.0333333	0	1	0	1	0	1	1	1	0	1	0	1	4	2	2	2	2	3
0	30	10	50	10	0	0	1	0	0	0	0	1	0	0	0	0	0	1	0	5	0	0	1	0	1	0	0	0	2	22000	0	1	0	0	0	1	1	1	1	1	1	1	1	5	1	1	1	3	3
0	30	50	50	10	1	0	0	0	1	0	30	0	0	0	0	0	0	1	0	4	0	1	0	0	1	0	0	0	1	15000	0.2	1	0	0	0	0	0	0	0	0	0	0	0	0	3	2	2	3	3
0	50	30	100	30	0	0	1	0	0	0	0	0	0	0	0	0	0	1	0	5	0	0	1	0	1	0	0	0	2	22000	0	1	0	0	0	0	0	0	0	0	0	0	1	0	3	3	1	2	3
0	5	3	10	3	0	0	1	0	0	0	0	0	0	0	0	0	0	1	0	2	1	0	0	0	1	0	0	0	4	72000	0	1	0	0	0	1	1	1	0	0	1	1	1	3	3	3	1	2	1
0	30	10	50	10	0	0	1	0	0	0	0	1	1	0	0	0	0	0	1	4	0	1	0	1	0	0	0	0	1	15000	0	0	0	1	1	1	0	0	0	0	0	1	1	0	3	3	2	2	3
0	3	5	5	2	1	1	0	0	0	1	5	0	1	0	0	0	0	0	1	4	0	1	0	0	0	0	1	0	2	22000	0.0227273	0	0	1	0	0	0	0	0	0	0	0	0	0	2	1	1	2	2
0	3	5	5	2	1	0	0	0	1	0	3	1	0	0	0	0	0	1	0	4	0	1	0	0	1	0	0	0	2	22000	0.0136364	1	0	0	0	1	1	0	1	1	1	1	1	4	3	2	2	3	3
0	50	100	100	30	1	0	0	0	1	0	50	1	0	0	0	0	0	1	0	4	0	1	0	0	1	0	0	0	2	22000	0.227273	0	1	0	0	0	1	1	1	1	1	0	1	5	3	2	2	2	2
0	5	3	10	3	0	0	1	0	0	0	0	1	1	0	0	0	0	0	1	4	0	1	0	0	0	0	1	1	1	15000	0	1	0	0	1	1	0	0	0	0	0	0	0	0	3	1	2	3	3
0	5	3	10	3	0	0	1	0	0	0	0	0	1	0	0	0	0	0	1	2	1	0	0	0	0	1	0	0	1	15000	0	1	0	0	1	1	1	1	1	1	1	1	1	5	2	3	3	3	3
0	3	2	5	2	0	0	1	0	0	0	0	1	0	0	0	0	0	1	0	4	0	1	0	0	1	0	0	0	3	28000	0	1	0	0	1	0	1	0	1	1	1	1	1	4	3	2	3	3	2
0	50	30	100	30	0	0	1	0	0	0	0	1	0	0	0	0	0	1	0	5	0	0	1	0	1	0	0	0	3	28000	0	0	1	0	1	1	1	1	1	1	1	1	1	5	3	1	1	2	3
0	10	30	30	5	1	1	0	0	0	1	50	1	0	0	0	0	0	1	0	6	0	0	1	0	1	0	0	0	4	72000	0.0694444	0	1	0	1	1	1	0	0	0	1	1	1	2	2	3	2	2	3
0	10	5	30	5	0	0	1	0	0	0	0	0	0	0	0	0	0	1	0	2	1	0	0	0	1	0	0	0	1	15000	0	1	0	0	0	1	0	0	0	0	0	1	1	0	3	2	1	1	2
0	30	50	50	10	1	1	0	0	0	1	50	0	0	0	0	0	1	0	0	2	1	0	0	0	0	0	1	0	4	72000	0.0694444	0	1	0	1	1	1	1	1	0	1	1	1	4	3	3	3	3	3
0	50	30	100	30	0	1	0	1	0	0	30	0	0	1	0	0	0	0	1	5	0	0	1	0	0	0	1	1	1	15000	0.2	0	1	0	0	0	0	0	0	0	0	0	0	0	2	1	1	1	2
0	10	30	30	5	1	1	0	0	0	1	40	1	0	0	0	0	0	1	0	4	0	1	0	0	1	0	0	0	3	28000	0.142857	0	1	0	1	0	0	0	0	0	0	0	0	0	3	2	3	2	3
0	30	10	50	10	0	0	1	0	0	0	0	0	0	0	0	0	0	1	0	3	1	0	0	0	1	0	0	0	2	22000	0	0	1	0	0	1	1	0	0	1	1	0	0	3	3	1	1	3	2
0	50	30	100	30	0	0	1	0	0	0	0	0	0	0	0	0	0	1	0	3	1	0	0	0	1	0	0	0	1	15000	0	0	1	0	0	0	0	0	0	0	0	0	0	0	2	3	2	2	1
0	10	30	30	5	1	0	0	0	1	0	15	1	0	0	0	0	1	0	0	1	1	0	0	0	0	0	1	0	4	72000	0.0208333	0	1	0	0	1	0	1	0	0	0	1	1	1	3	3	2	1	3
0	50	30	100	30	0	0	1	0	0	0	0	0	0	0	0	0	0	1	0	3	1	0	0	0	1	0	0	0	4	72000	0	0	1	0	0	1	0	1	1	1	1	1	1	4	3	3	3	3	3
0	5	10	10	3	1	0	0	0	1	0	5	0	1	0	0	0	0	0	1	4	0	1	0	0	0	1	0	0	1	15000	0.0333333	0	1	0	0	0	1	1	0	0	1	0	0	3	2	1	3	2	3
0	10	5	30	5	0	0	1	0	0	0	0	1	0	0	0	0	0	1	0	1	1	0	0	0	1	0	0	0	4	72000	0	0	1	0	0	0	0	0	0	0	0	0	1	0	2	1	2	3	2
0	3	5	5	2	1	1	0	0	0	1	12	1	1	0	0	0	0	0	1	4	0	1	0	0	0	0	1	0	3	28000	0.0428571	1	0	0	1	1	0	0	0	0	1	1	1	1	3	2	2	2	3
0	5	3	10	3	0	0	1	0	0	0	0	1	1	0	0	0	0	0	1	4	0	1	0	0	0	1	0	0	1	15000	0	0	1	0	1	1	0	0	0	1	1	1	1	2	3	2	2	2	3
0	10	5	30	5	0	0	1	0	0	0	0	1	1	0	0	0	0	0	1	3	1	0	0	0	0	0	1	0	2	22000	0	0	0	1	1	1	1	1	1	1	1	1	1	5	3	3	2	2	3
0	30	10	50	10	0	0	1	0	0	0	0	0	1	0	0	0	0	0	1	4	0	1	0	0	0	1	0	0	1	15000	0	0	1	0	1	1	1	1	0	0	1	0	0	3	3	2	1	2	3
0	30	50	50	10	1	0	0	0	1	0	30	1	0	0	0	0	0	1	0	4	0	1	0	0	1	0	0	0	4	72000	0.0416667	0	1	0	1	1	1	1	0	0	0	1	1	2	3	3	3	2	3
0	10	30	30	5	1	0	0	0	1	0	20	0	1	0	0	0	0	0	1	3	1	0	0	1	0	0	0	0	1	15000	0.133333	0	1	0	0	0	0	0	0	0	1	0	0	1	3	1	1	2	3
0	10	5	30	5	0	0	1	0	0	0	0	0	0	0	0	0	1	0	0	5	0	0	1	0	1	0	0	0	4	72000	0	1	0	0	0	1	1	0	0	1	1	1	1	3	3	3	2	3	3
0	10	30	30	5	1	0	0	0	1	0	25	0	0	0	0	0	0	1	0	5	0	0	1	1	0	0	0	0	1	15000	0.166667	0	1	0	1	1	0	0	0	0	0	0	0	0	3	3	3	2	2
0	30	50	50	10	1	0	0	0	1	0	35	1	1	0	0	0	0	0	1	4	0	1	0	1	0	0	0	0	1	15000	0.233333	0	1	0	1	0	0	0	0	0	0	0	0	0	3	3	2	1	3
0	30	10	50	10	0	1	0	1	0	0	15	1	0	0	0	0	0	1	0	5	0	0	1	0	1	0	0	0	3	28000	0.0535714	0	1	0	0	0	0	0	0	1	1	1	1	2	3	2	1	1	3
0	10	30	30	5	1	1	0	0	0	1	35	0	0	0	0	0	1	0	0	4	0	1	0	0	0	0	1	0	4	72000	0.0486111	0	1	0	0	1	0	0	0	0	0	0	1	0	3	2	2	3	2
0	50	30	100	30	0	0	1	0	0	0	0	1	0	0	0	0	0	1	0	6	0	0	1	0	1	0	0	0	1	15000	0	1	0	0	0	0	0	0	0	0	0	0	0	0	2	2	2	1	2
0	5	10	10	3	1	0	0	0	1	0	5	1	0	0	0	0	1	0	0	4	0	1	0	0	0	0	1	0	4	72000	0.00694444	0	1	0	0	0	0	0	0	0	0	1	0	0	2	3	3	2	2
0	50	100	100	30	1	0	0	0	1	0	50	0	0	0	0	0	0	1	0	6	0	0	1	0	1	0	0	0	3	28000	0.178571	0	1	0	0	1	1	1	1	1	1	1	1	5	3	2	3	3	3
0	3	5	5	2	1	1	0	0	0	1	5	0	1	0	0	0	0	0	1	6	0	0	1	0	0	1	0	0	1	15000	0.0333333	0	0	1	0	1	0	0	1	0	0	1	0	1	3	3	3	3	3
0	30	10	50	10	0	0	1	0	0	0	0	1	0	0	0	0	1	0	0	5	0	0	1	0	0	0	1	1	3	28000	0	0	1	0	0	1	0	0	0	0	0	0	0	0	3	2	2	1	3
0	5	10	10	3	1	1	0	0	0	1	10	0	1	0	0	0	0	0	1	5	0	0	1	0	0	1	0	1	1	15000	0.0666667	0	1	0	0	1	1	1	1	1	1	1	0	5	2	2	2	2	3
0	3	5	5	2	1	1	0	0	0	1	6	0	1	0	0	0	0	0	1	4	0	1	0	0	0	1	0	0	1	15000	0.04	0	0	1	0	0	0	0	0	0	0	1	1	0	2	2	2	2	3
0	10	5	30	5	0	1	0	1	0	0	5	0	1	0	0	0	0	0	1	4	0	1	0	0	0	1	0	0	1	15000	0.0333333	0	0	1	1	0	0	0	1	1	0	1	1	2	2	1	1	2	3
0	3	5	5	2	1	1	0	0	0	1	12	0	1	0	0	0	0	0	1	6	0	0	1	0	0	0	1	0	1	15000	0.08	0	0	1	1	0	1	1	1	1	0	1	0	4	3	1	2	2	3
0	3	5	5	2	1	1	0	0	0	1	10	1	0	0	0	0	0	1	0	6	0	0	1	0	1	0	0	0	4	72000	0.0138889	0	1	0	1	1	0	0	1	0	1	1	1	2	3	2	2	3	3
0	50	30	100	30	0	1	0	1	0	0	30	0	0	0	0	0	0	1	0	5	0	0	1	0	1	0	0	0	3	28000	0.107143	1	0	0	0	0	0	0	0	0	0	0	0	0	3	1	2	1	1
0	30	10	50	10	0	0	1	0	0	0	0	0	0	0	0	0	1	0	0	4	0	1	0	0	0	0	1	0	4	72000	0	0	0	1	1	1	1	1	0	0	1	1	0	3	3	2	3	2	2
0	10	5	30	5	0	0	1	0	0	0	0	0	0	1	0	0	0	0	1	6	0	0	1	0	0	0	1	0	2	22000	0	0	1	0	0	0	0	0	0	0	0	0	0	0	2	2	1	1	1
0	50	30	100	30	0	0	1	0	0	0	0	0	1	0	0	0	0	0	1	4	0	1	0	0	0	1	0	0	2	22000	0	0	0	1	0	1	0	0	0	0	0	1	1	0	1	1	2	3	3
0	5	3	10	3	0	0	1	0	0	0	0	1	1	0	0	0	0	0	1	3	1	0	0	0	0	0	1	0	1	15000	0	0	0	1	1	0	0	0	0	0	0	0	0	0	1	1	3	1	3
0	5	10	10	3	1	1	0	0	0	1	10	0	1	0	0	0	0	0	1	6	0	0	1	1	0	0	0	0	1	15000	0.0666667	0	1	0	0	0	1	1	1	0	1	0	1	4	3	1	2	3	3
0	50	30	100	30	0	0	1	0	0	0	0	0	1	0	0	0	0	0	1	2	1	0	0	0	0	0	1	0	3	28000	0	0	1	0	0	0	0	0	1	0	0	1	1	1	2	2	2	2	2
0	50	30	100	30	0	1	0	1	0	0	30	0	1	0	0	0	0	0	1	3	1	0	0	0	0	0	1	1	2	22000	0.136364	0	1	0	1	0	0	0	0	0	0	0	0	0	3	2	2	2	3
0	10	5	30	5	0	1	0	1	0	0	5	1	1	0	0	0	0	0	1	2	1	0	0	0	0	1	0	1	1	15000	0.0333333	0	1	0	1	1	0	0	0	0	0	0	0	0	2	2	2	2	3
0	30	50	50	10	1	1	0	0	0	1	51	0	1	0	0	0	0	0	1	2	1	0	0	0	0	1	0	0	1	15000	0.34	1	0	0	0	0	0	0	1	0	0	1	1	1	2	2	3	3	3
0	50	30	100	30	0	0	1	0	0	0	0	0	1	0	0	0	0	0	1	3	1	0	0	0	0	1	0	0	1	15000	0	0	0	1	0	0	0	0	0	0	0	1	0	0	2	2	1	1	2
0	5	3	10	3	0	0	1	0	0	0	0	0	1	0	0	0	0	0	1	3	1	0	0	1	0	0	0	0	1	15000	0	0	1	0	0	0	0	0	0	0	0	0	1	0	2	2	1	3	3
0	50	30	100	30	0	0	1	0	0	0	0	0	1	0	0	0	0	0	1	4	0	1	0	0	0	1	0	0	1	15000	0	0	1	0	0	0	0	0	0	0	1	0	0	1	3	2	2	2	3
0	3	5	5	2	1	1	0	0	0	1	50	0	1	0	0	0	0	0	1	2	1	0	0	0	0	0	1	0	1	15000	0.333333	0	1	0	0	0	0	0	0	0	0	1	1	0	3	2	2	3	3
0	10	5	30	5	0	0	1	0	0	0	0	0	1	0	0	0	0	0	1	2	1	0	0	0	0	1	0	0	1	15000	0	0	1	0	0	0	0	0	0	0	0	0	0	0	2	2	2	2	2
0	3	2	5	2	0	0	1	0	0	0	0	1	1	0	0	0	0	0	1	4	0	1	0	0	0	1	0	0	1	15000	0	0	0	1	1	0	0	0	0	0	0	1	0	0	3	3	2	1	3
0	10	30	30	5	1	0	0	0	1	0	25	0	0	1	0	0	0	0	1	4	0	1	0	0	0	0	1	0	3	28000	0.0892857	0	0	1	0	1	1	1	1	0	0	0	0	3	3	3	2	1	3
0	3	5	5	2	1	0	0	0	1	0	4	1	0	1	0	0	0	0	1	4	0	1	0	0	0	0	1	0	2	22000	0.0181818	1	0	0	0	0	0	0	0	0	0	0	0	0	3	3	2	2	3
0	3	2	5	2	0	0	1	0	0	0	0	1	0	0	0	0	1	0	0	4	0	1	0	0	0	0	1	1	3	28000	0	1	0	0	1	1	0	0	0	0	0	0	0	0	2	2	2	2	3
0	3	5	5	2	1	1	0	0	0	1	12	0	0	0	0	1	0	0	0	4	0	1	0	0	0	0	1	0	3	28000	0.0428571	0	1	0	0	0	0	0	1	0	1	1	1	2	2	2	3	2	3
0	3	2	5	2	0	0	1	0	0	0	0	1	0	1	0	0	0	0	1	4	0	1	0	0	0	0	1	0	2	22000	0	1	0	0	0	0	0	0	0	0	0	1	0	0	3	2	2	2	1
0	50	30	100	30	0	0	1	0	0	0	0	1	0	1	0	0	0	0	1	4	0	1	0	1	0	0	0	0	1	15000	0	0	1	0	0	1	1	1	1	1	1	1	1	5	3	2	3	3	3
0	3	2	5	2	0	0	1	0	0	0	0	1	0	0	0	1	0	0	0	5	0	0	1	0	0	0	1	0	1	15000	0	0	1	0	0	0	0	0	0	0	0	1	0	0	3	3	3	2	2
0	50	30	100	30	0	0	1	0	0	0	0	0	0	0	1	0	0	0	0	4	0	1	0	0	0	0	1	0	4	72000	0	0	0	1	0	0	0	0	0	0	0	0	0	0	2	1	1	1	3
0	5	10	10	3	1	0	0	0	1	0	5	0	0	0	0	1	0	0	0	4	0	1	0	0	0	0	1	0	4	72000	0.00694444	0	1	0	1	0	0	0	0	0	0	1	1	0	3	3	2	2	3
0	5	10	10	3	1	0	0	0	1	0	5	1	0	0	1	0	0	0	0	5	0	0	1	1	0	0	0	0	2	22000	0.0227273	0	0	1	1	1	1	1	1	1	1	1	1	5	3	3	3	3	3
0	10	30	30	5	1	0	0	0	1	0	12	1	0	0	1	0	0	0	0	4	0	1	0	0	0	0	1	0	3	28000	0.0428571	0	1	0	1	1	0	1	1	1	1	1	1	4	3	3	2	3	3
0	10	30	30	5	1	0	0	0	1	0	20	1	0	0	0	1	0	0	0	6	0	0	1	1	0	0	0	0	2	22000	0.0909091	1	0	0	0	0	1	0	1	0	0	1	1	2	3	2	1	1	3
0	30	10	50	10	0	0	1	0	0	0	5	0	0	1	0	0	0	0	1	4	0	1	0	0	0	0	1	0	1	15000	0.0333333	0	1	0	0	0	1	0	0	0	0	0	0	1	2	2	3	2	3
0	10	5	30	5	0	0	1	0	0	0	0	1	0	0	0	0	1	0	0	5	0	0	1	0	0	0	1	0	4	72000	0	0	1	0	0	0	0	0	0	0	0	0	0	0	3	2	2	2	3
0	3	5	5	2	1	1	0	0	0	1	10	0	0	0	0	1	0	0	0	4	0	1	0	0	0	0	1	0	3	28000	0.0357143	0	1	0	0	1	0	0	0	0	0	1	1	0	3	3	3	3	2
0	30	50	50	10	1	0	0	0	1	0	30	0	0	1	0	0	0	0	1	4	0	1	0	0	0	1	0	0	1	15000	0.2	0	1	0	0	0	0	0	0	0	0	0	1	0	2	2	2	3	3
0	10	30	30	5	1	1	0	0	0	1	30	1	0	0	0	0	1	0	0	4	0	1	0	0	1	0	0	0	2	22000	0.136364	0	1	0	1	1	0	0	0	0	0	0	0	0	3	2	2	2	3
0	30	10	50	10	0	1	0	1	0	0	10	0	0	0	1	0	0	0	0	4	0	1	0	1	0	0	0	0	2	22000	0.0454545	0	0	1	0	0	0	0	1	1	1	1	1	3	3	2	2	1	3
0	3	2	5	2	0	0	1	0	0	0	0	0	0	0	1	0	0	0	0	4	0	1	0	0	0	0	1	1	2	22000	0	0	1	0	0	0	0	0	0	0	1	0	0	1	3	2	1	1	2
0	3	2	5	2	0	0	1	0	0	0	0	0	0	0	1	0	0	0	0	4	0	1	0	0	0	0	1	1	2	22000	0	1	0	0	0	0	0	0	0	0	0	1	1	0	3	3	3	3	3
0	30	50	50	10	1	0	0	0	1	0	30	0	0	0	1	0	0	0	0	4	0	1	0	0	0	0	1	0	2	22000	0.136364	0	1	0	1	0	0	0	0	0	1	1	0	1	2	2	1	1	1
0	50	30	100	30	0	0	1	0	0	0	5	1	0	0	1	0	0	0	0	4	0	1	0	0	0	0	1	0	4	72000	0.00694444	1	0	0	1	1	0	0	0	0	0	1	1	0	3	3	3	2	3
0	3	5	5	2	1	1	0	0	0	1	20	1	0	1	0	0	0	0	1	4	0	1	0	0	0	0	1	0	2	22000	0.0909091	0	1	0	1	1	0	1	1	0	0	1	1	2	3	2	3	3	3
0	10	5	30	5	0	0	1	0	0	0	0	0	0	1	0	0	0	0	1	4	0	1	0	0	0	0	1	0	2	22000	0	0	1	0	0	0	0	0	0	0	0	0	0	0	3	3	2	2	2
0	5	3	10	3	0	0	1	0	0	0	0	0	0	0	0	1	0	0	0	5	0	0	1	0	0	0	1	0	4	72000	0	0	1	0	0	1	0	1	0	0	0	1	1	1	3	3	2	2	2
0	3	2	5	2	0	0	1	0	0	0	0	1	0	0	0	1	0	0	0	5	0	0	1	0	0	0	1	1	1	15000	0	0	1	0	0	1	0	1	0	0	1	0	1	2	3	1	2	2	3
0	10	5	30	5	0	1	0	1	0	0	5	1	0	0	0	0	1	0	0	5	0	0	1	0	1	0	0	0	2	22000	0.0227273	0	0	1	1	1	0	0	0	0	0	0	0	0	3	3	3	3	2
0	30	10	50	10	0	0	1	0	0	0	0	1	0	0	0	0	1	0	0	4	0	1	0	0	1	0	0	0	2	22000	0	0	1	0	1	0	0	0	0	0	0	0	0	0	3	3	3	1	2
0	10	30	30	5	1	1	0	0	0	1	30	1	0	0	0	1	0	0	0	4	0	1	0	0	0	0	1	0	2	22000	0.136364	0	0	1	0	0	0	0	0	0	0	0	0	0	3	3	2	2	2
0	3	2	5	2	0	0	1	0	0	0	0	0	0	0	1	0	0	0	0	4	0	1	0	1	0	0	0	0	1	15000	0	0	1	0	0	0	0	0	0	0	0	0	0	0	3	1	1	2	2
0	5	10	10	3	1	0	0	0	1	0	5	0	0	0	0	0	1	0	0	4	0	1	0	0	1	0	0	0	2	22000	0.0227273	1	0	0	0	1	0	0	0	1	1	1	1	2	3	3	2	2	3
0	10	5	30	5	0	0	1	0	0	0	0	1	0	0	1	0	0	0	0	5	0	0	1	0	0	0	1	1	2	22000	0	0	1	0	1	0	0	0	0	0	0	0	0	0	2	1	1	1	1
0	5	3	10	3	0	0	1	0	0	0	0	0	1	0	0	0	0	0	1	4	0	1	0	1	0	0	0	0	2	22000	0	0	1	0	1	0	0	0	0	0	1	1	0	1	3	2	2	2	3
0	3	5	5	2	1	0	0	0	1	0	3	1	0	0	0	0	1	0	0	6	0	0	1	0	1	0	0	0	3	28000	0.0107143	1	0	0	1	1	0	0	0	0	0	0	1	0	3	3	3	2	1
0	3	5	5	2	1	1	0	0	0	1	50	0	0	0	1	0	0	0	0	5	0	0	1	0	0	0	1	0	4	72000	0.0694444	0	0	1	1	1	1	1	1	1	1	1	1	5	3	3	3	3	3
0	10	5	30	5	0	1	0	1	0	0	6	0	0	1	0	0	0	0	1	6	0	0	1	1	0	0	0	1	3	28000	0.0214286	0	0	1	0	1	1	1	0	0	0	1	0	2	3	2	2	1	3
0	3	2	5	2	0	0	1	0	0	0	0	0	0	0	0	1	0	0	0	5	0	0	1	0	0	0	1	0	2	22000	0	1	0	0	1	0	0	0	0	0	0	0	0	0	3	1	1	1	1
0	3	2	5	2	0	0	1	0	0	0	0	0	0	1	0	0	0	0	1	4	0	1	0	1	0	0	0	0	1	15000	0	0	1	0	0	0	0	0	0	0	0	1	0	0	2	1	3	3	1
0	10	5	30	5	0	0	1	0	0	0	0	1	0	0	0	0	1	0	0	5	0	0	1	0	1	0	0	1	3	28000	0	0	1	0	1	0	0	0	0	0	0	0	0	0	2	2	1	1	1
0	10	5	30	5	0	0	1	0	0	0	0	0	0	0	0	1	0	0	0	4	0	1	0	0	0	0	1	0	2	22000	0	0	0	1	0	0	0	0	0	0	0	0	0	0	2	1	1	2	2
0	30	10	50	10	0	0	1	0	0	0	0	1	0	0	1	0	0	0	0	4	0	1	0	0	0	0	1	0	4	72000	0	0	1	0	1	0	0	0	0	0	0	1	1	0	2	2	2	2	2
0	50	100	100	30	1	1	0	0	0	1	100	0	0	0	0	1	0	0	0	4	0	1	0	1	0	0	0	0	1	15000	0.666667	1	0	0	1	1	1	1	1	1	1	1	1	5	3	3	3	3	3
0	5	3	10	3	0	0	1	0	0	0	0	0	0	0	0	0	1	0	0	5	0	0	1	0	1	0	0	0	2	22000	0	0	0	1	0	0	0	0	0	0	0	1	0	0	3	2	2	2	2
0	50	30	100	30	0	0	1	0	0	0	0	0	0	0	1	0	0	0	0	4	0	1	0	1	0	0	0	0	2	22000	0	0	1	0	1	1	0	0	0	0	1	1	0	1	3	3	3	2	3
0	3	5	5	2	1	1	0	0	0	1	5	0	0	0	0	1	0	0	0	4	0	1	0	0	0	0	1	0	2	22000	0.0227273	0	1	0	1	0	0	0	0	0	1	1	0	1	3	3	2	2	3
0	10	5	30	5	0	1	0	1	0	0	5	0	0	0	0	0	1	0	0	4	0	1	0	0	0	0	1	0	4	72000	0.00694444	0	1	0	0	0	0	0	0	0	0	0	0	0	3	2	1	2	3
0	5	3	10	3	0	0	1	0	0	0	0	0	0	0	0	1	0	0	0	4	0	1	0	0	0	0	1	0	2	22000	0	0	1	0	0	0	0	0	0	0	0	0	0	0	1	1	1	1	1
0	50	30	100	30	0	0	1	0	0	0	0	1	0	0	1	0	0	0	0	4	0	1	0	0	0	0	1	0	3	28000	0	0	0	1	0	0	0	0	0	0	0	0	0	0	1	1	1	1	1
0	50	30	100	30	0	0	1	0	0	0	0	1	0	0	0	1	0	0	0	4	0	1	0	0	0	0	1	0	4	72000	0	0	1	0	1	0	0	0	0	0	0	0	1	0	3	3	3	3	3
0	30	50	50	10	1	0	0	0	1	0	40	1	0	0	1	0	0	0	0	4	0	1	0	1	0	0	0	0	2	22000	0.181818	0	0	1	1	0	0	0	0	0	0	0	1	0	2	3	2	2	2
0	5	3	10	3	0	0	1	0	0	0	1	0	0	1	0	0	0	0	1	4	0	1	0	0	0	0	1	0	2	22000	0.00454545	0	1	0	1	1	1	1	1	0	1	1	1	4	3	3	3	2	3
0	3	2	5	2	0	0	1	0	0	0	0	0	0	0	0	1	0	0	0	4	0	1	0	0	0	0	1	0	2	22000	0	1	0	0	0	0	0	0	0	0	0	0	0	0	3	3	2	1	3
0	5	3	10	3	0	0	1	0	0	0	0	0	0	1	0	0	0	0	1	4	0	1	0	0	0	0	1	0	2	22000	0	0	0	1	0	1	1	0	0	0	1	1	1	2	3	2	3	2	3
0	5	10	10	3	1	0	0	0	1	0	5	1	0	0	0	0	1	0	0	4	0	1	0	0	1	0	0	0	4	72000	0.00694444	1	0	0	0	1	0	0	1	0	1	1	1	2	3	1	2	2	3
0	5	3	10	3	0	0	1	0	0	0	0	0	0	0	0	1	0	0	0	4	0	1	0	0	0	0	1	0	2	22000	0	1	0	0	0	0	0	0	0	0	0	0	0	0	3	3	1	1	2
0	10	5	30	5	0	0	1	0	0	0	0	1	0	1	0	0	0	0	1	4	0	1	0	0	0	0	1	0	2	22000	0	0	1	0	0	0	0	0	1	1	0	0	0	2	3	2	3	2	3
0	3	2	5	2	0	1	0	1	0	0	2	0	0	1	0	0	0	0	1	4	0	1	0	0	0	0	1	0	2	22000	0.00909091	0	0	1	0	1	1	1	1	1	1	1	0	5	3	2	2	2	3
0	5	10	10	3	1	0	0	0	1	0	5	0	0	0	0	1	0	0	0	4	0	1	0	0	0	0	1	0	3	28000	0.0178571	0	1	0	0	0	0	0	0	0	1	1	1	1	3	2	2	2	3
0	50	30	100	30	0	0	1	0	0	0	0	1	0	0	0	1	0	0	0	4	0	1	0	0	0	0	1	0	4	72000	0	0	0	1	1	1	0	0	1	1	1	1	1	3	3	3	3	3	3
0	3	5	5	2	1	1	0	0	0	1	10	0	0	0	0	0	1	0	0	6	0	0	1	0	1	0	0	0	3	28000	0.0357143	0	1	0	1	0	0	0	0	0	0	1	0	0	3	1	2	2	3
0	3	2	5	2	0	0	1	0	0	0	0	1	0	0	1	0	0	0	0	4	0	1	0	0	0	0	1	0	4	72000	0	0	1	0	0	1	0	1	0	0	0	1	1	1	3	3	2	2	3
0	30	10	50	10	0	1	0	1	0	0	15	1	0	0	0	1	0	0	0	6	0	0	1	0	0	0	1	0	2	22000	0.0681818	0	1	0	0	1	0	0	0	0	0	0	0	0	2	1	2	2	3
0	3	2	5	2	0	0	1	0	0	0	0	0	0	0	1	0	0	0	0	6	0	0	1	1	0	0	0	0	1	15000	0	0	0	1	0	1	1	1	1	0	1	1	1	4	3	3	2	2	2
0	50	30	100	30	0	0	1	0	0	0	0	0	0	0	1	0	0	0	0	4	0	1	0	0	0	0	1	0	1	15000	0	0	0	1	0	0	0	0	0	0	0	0	1	0	2	2	2	3	3
0	30	50	50	10	1	1	0	0	0	1	50	1	0	0	0	0	0	1	0	4	0	1	0	0	1	0	0	0	4	72000	0.0694444	1	0	0	0	1	1	1	0	0	1	1	1	3	3	3	3	2	3
0	10	5	30	5	0	0	1	0	0	0	0	0	0	0	0	1	0	0	0	4	0	1	0	0	0	0	1	0	2	22000	0	0	1	0	0	0	0	0	0	0	0	1	1	0	3	2	1	1	3
0	5	10	10	3	1	1	0	0	0	1	15	0	0	1	0	0	0	0	1	4	0	1	0	0	0	0	1	0	4	72000	0.0208333	0	0	1	0	1	1	0	1	1	1	1	0	4	3	2	2	2	3
0	50	30	100	30	0	0	1	0	0	0	0	0	0	0	0	1	0	0	0	4	0	1	0	0	0	0	1	0	2	22000	0	0	0	1	0	0	0	0	0	0	1	1	1	1	2	2	1	3	2
0	50	30	100	30	0	1	0	1	0	0	31	0	0	0	0	1	0	0	0	5	0	0	1	0	0	0	1	1	1	15000	0.206667	0	1	0	1	0	0	0	0	0	0	0	0	0	3	2	2	3	3
0	10	5	30	5	0	0	1	0	0	0	0	0	0	0	0	1	0	0	0	6	0	0	1	1	0	0	0	0	2	22000	0	0	0	1	0	0	1	1	0	0	0	0	0	2	3	2	2	3	3
0	30	10	50	10	0	1	0	1	0	0	15	0	0	0	0	0	1	0	0	6	0	0	1	1	0	0	0	0	1	15000	0.1	0	1	0	0	0	0	0	0	0	0	1	0	0	3	2	3	2	2
0	10	5	30	5	0	0	1	0	0	0	0	0	0	0	0	1	0	0	0	4	0	1	0	0	0	0	1	0	3	28000	0	0	0	1	0	0	1	1	0	0	1	1	1	3	3	2	2	2	3
0	3	5	5	2	1	1	0	0	0	1	10	1	0	0	0	0	0	1	0	4	0	1	0	0	1	0	0	0	3	28000	0.0357143	0	1	0	0	1	0	1	1	0	1	0	1	3	3	2	2	3	3
0	5	3	10	3	0	0	1	0	0	0	0	1	0	0	0	1	0	0	0	5	0	0	1	0	0	0	1	0	3	28000	0	1	0	0	0	0	0	0	0	0	0	1	0	0	3	3	2	2	3
0	5	3	10	3	0	0	1	0	0	0	0	0	0	1	0	0	0	0	1	4	0	1	0	0	0	0	1	0	2	22000	0	0	1	0	0	0	0	0	0	0	0	0	0	0	3	3	2	2	2
0	5	3	10	3	0	1	0	1	0	0	3	0	0	0	1	0	0	0	0	4	0	1	0	0	0	0	1	0	2	22000	0.0136364	0	1	0	0	0	0	0	0	0	0	1	1	0	3	2	2	2	3
0	5	3	10	3	0	0	1	0	0	0	0	0	0	0	0	0	1	0	0	5	0	0	1	0	1	0	0	0	2	22000	0	0	1	0	0	0	0	0	0	0	1	1	1	1	3	1	1	2	2
0	30	50	50	10	1	1	0	0	0	1	50	1	0	0	0	0	1	0	0	5	0	0	1	0	0	0	1	0	3	28000	0.178571	0	1	0	0	1	0	0	0	0	0	0	0	0	3	3	3	2	3
0	50	30	100	30	0	0	1	0	0	0	0	1	0	0	0	1	0	0	0	5	0	0	1	0	0	0	1	0	3	28000	0	0	0	1	0	1	0	0	0	0	1	1	1	1	2	2	2	2	3
0	30	10	50	10	0	0	1	0	0	0	0	0	0	0	0	1	0	0	0	4	0	1	0	1	0	0	0	0	1	15000	0	0	1	0	1	0	0	0	0	0	0	0	0	0	3	2	1	1	1
0	50	30	100	30	0	0	1	0	0	0	0	1	0	0	0	0	1	0	0	5	0	0	1	0	1	0	0	0	2	22000	0	0	1	0	1	1	0	0	0	0	1	0	1	1	3	3	3	3	2
0	30	50	50	10	1	1	0	0	0	1	50	1	0	0	0	0	0	1	0	5	0	0	1	0	1	0	0	0	3	28000	0.178571	1	0	0	1	1	0	0	0	0	0	0	0	0	3	2	2	3	3
0	10	30	30	5	1	1	0	0	0	1	50	1	0	0	0	0	1	0	0	4	0	1	0	0	0	0	1	0	4	72000	0.0694444	0	0	1	1	1	1	1	1	1	1	1	1	5	3	3	3	3	3
0	10	30	30	5	1	1	0	0	0	1	31	0	0	0	0	1	0	0	0	5	0	0	1	0	1	0	0	0	3	28000	0.110714	0	0	1	1	1	0	0	0	0	1	1	1	1	2	2	2	3	3
0	5	3	10	3	0	0	1	0	0	0	0	0	0	0	0	1	0	0	0	6	0	0	1	0	0	0	1	0	2	22000	0	1	0	0	0	0	0	0	1	0	0	0	0	1	2	1	2	2	3
0	30	50	50	10	1	1	0	0	0	1	50	1	0	0	0	0	1	0	0	6	0	0	1	0	1	0	0	0	4	72000	0.0694444	0	1	0	0	0	0	0	0	0	0	1	1	0	2	2	1	3	3
0	5	3	10	3	0	0	1	0	0	0	0	1	0	0	0	0	1	0	0	4	0	1	0	0	0	0	1	0	2	22000	0	0	1	0	0	1	0	0	1	0	0	0	0	1	2	3	3	3	3
0	3	2	5	2	0	0	1	0	0	0	0	1	0	0	0	0	1	0	0	4	0	1	0	0	1	0	0	0	4	72000	0	0	1	0	1	1	0	1	0	0	0	0	0	1	3	3	2	3	2
0	3	2	5	2	0	0	1	0	0	0	0	1	0	0	0	0	1	0	0	4	0	1	0	0	1	0	0	0	2	22000	0	0	1	0	0	0	0	0	0	0	0	0	0	0	3	2	1	1	2
0	30	10	50	10	0	0	1	0	0	0	0	0	0	1	0	0	0	0	1	4	0	1	0	0	0	0	1	0	3	28000	0	0	0	1	1	1	0	0	0	0	0	1	1	0	3	3	3	3	3
0	3	2	5	2	0	0	1	0	0	0	0	0	0	0	0	0	1	0	0	4	0	1	0	0	0	0	1	0	3	28000	0	0	1	0	0	0	0	0	0	0	0	0	0	0	3	2	2	3	3
0	3	2	5	2	0	0	1	0	0	0	0	1	0	0	1	0	0	0	0	4	0	1	0	0	0	0	1	0	2	22000	0	1	0	0	1	1	0	0	0	0	1	0	1	1	3	3	3	2	3
0	30	10	50	10	0	0	1	0	0	0	0	0	0	1	0	0	0	0	1	4	0	1	0	1	0	0	0	0	3	28000	0	0	0	1	0	0	0	0	0	0	0	0	0	0	2	2	2	2	3
0	30	10	50	10	0	0	1	0	0	0	0	0	0	0	0	1	0	0	0	4	0	1	0	1	0	0	0	0	2	22000	0	0	1	0	0	0	0	0	0	0	0	0	0	0	3	2	2	2	2
0	50	30	100	30	0	1	0	1	0	0	30	0	0	0	0	1	0	0	0	5	0	0	1	1	0	0	0	0	1	15000	0.2	0	1	0	0	0	0	0	0	0	0	1	0	0	2	2	1	1	2
0	10	30	30	5	1	0	0	0	1	0	10	0	0	0	0	0	1	0	0	4	0	1	0	0	0	0	1	0	3	28000	0.0357143	0	1	0	0	1	0	0	0	0	0	0	0	0	3	1	2	2	3
0	10	5	30	5	0	0	1	0	0	0	0	0	0	0	0	1	0	0	0	4	0	1	0	0	0	0	1	0	2	22000	0	1	0	0	0	1	0	0	0	0	0	1	1	0	2	3	3	3	2
0	50	30	100	30	0	0	1	0	0	0	0	1	0	0	0	1	0	0	0	5	0	0	1	0	0	0	1	0	2	22000	0	0	1	0	0	1	1	0	0	0	0	1	0	1	3	2	2	1	3
0	3	2	5	2	0	0	1	0	0	0	0	0	0	0	0	0	0	1	0	5	0	0	1	0	1	0	0	0	2	22000	0	1	0	0	0	0	0	0	0	0	0	1	1	0	3	3	2	3	2
0	5	3	10	3	0	0	1	0	0	0	0	1	0	0	0	0	1	0	0	5	0	0	1	0	0	0	1	0	2	22000	0	1	0	0	1	1	0	0	0	0	0	0	0	0	3	1	2	1	3
0	10	30	30	5	1	0	0	0	1	0	10	1	0	0	0	0	1	0	0	5	0	0	1	0	0	0	1	0	3	28000	0.0357143	1	0	0	0	1	0	0	0	0	0	1	1	0	3	3	3	2	3
0	30	10	50	10	0	0	1	0	0	0	0	0	0	0	1	0	0	0	0	4	0	1	0	1	0	0	0	0	2	22000	0	0	0	1	0	0	0	0	0	0	0	0	0	0	1	1	1	1	1
0	5	10	10	3	1	1	0	0	0	1	10	0	0	0	0	0	1	0	0	4	0	1	0	0	1	0	0	0	2	22000	0.0454545	0	1	0	0	0	0	0	0	0	0	0	0	0	1	1	1	1	3
0	10	30	30	5	1	0	0	0	1	0	15	1	0	0	0	1	0	0	0	4	0	1	0	0	0	0	1	0	4	72000	0.0208333	0	0	1	1	0	0	0	0	0	0	1	1	0	3	2	3	2	3
0	5	10	10	3	1	0	0	0	1	0	5	0	0	0	1	0	0	0	0	4	0	1	0	0	0	0	1	0	3	28000	0.0178571	0	1	0	0	0	0	0	0	0	0	0	0	0	2	1	2	1	1
0	30	10	50	10	0	0	1	0	0	0	0	0	0	1	0	0	0	0	1	4	0	1	0	0	0	0	1	0	2	22000	0	1	0	0	0	0	0	0	0	0	0	0	0	0	3	2	2	1	3
0	3	5	5	2	1	1	0	0	0	1	10	0	0	0	1	0	0	0	0	4	0	1	0	0	0	0	1	0	3	28000	0.0357143	0	1	0	1	1	0	0	1	0	1	1	1	2	3	3	3	3	3
0	3	5	5	2	1	1	0	0	0	1	10	1	0	0	1	0	0	0	0	4	0	1	0	0	0	0	1	0	2	22000	0.0454545	1	0	0	1	1	0	0	0	0	1	1	0	1	3	3	3	2	3
0	30	10	50	10	0	0	1	0	0	0	0	0	0	0	0	1	0	0	0	4	0	1	0	0	0	0	1	0	2	22000	0	0	1	0	0	0	0	0	0	0	0	0	0	0	2	2	2	1	1
0	50	30	100	30	0	0	1	0	0	0	0	0	0	0	0	1	0	0	0	4	0	1	0	0	0	0	1	0	2	22000	0	0	1	0	0	0	0	0	0	0	0	0	1	0	3	2	2	3	2
0	50	30	100	30	0	0	1	0	0	0	0	0	0	0	0	1	0	0	0	4	0	1	0	0	0	0	1	0	2	22000	0	1	0	0	0	0	0	0	0	0	0	1	1	0	3	1	1	1	3
0	3	2	5	2	0	0	1	0	0	0	0	1	0	0	0	1	0	0	0	4	0	1	0	0	0	0	1	0	3	28000	0	0	1	0	0	0	0	1	0	0	0	0	0	1	3	3	3	2	2
0	30	50	50	10	1	0	0	0	1	0	30	0	0	0	0	1	0	0	0	5	0	0	1	0	0	0	1	0	3	28000	0.107143	0	0	1	0	0	0	0	0	0	0	1	0	0	3	2	2	1	1
0	50	100	100	30	1	0	0	0	1	0	50	0	0	1	0	0	0	0	1	4	0	1	0	0	0	0	1	0	4	72000	0.0694444	0	1	0	1	0	0	0	0	0	1	0	1	1	3	3	3	3	3
0	5	10	10	3	1	0	0	0	1	0	5	0	0	0	0	1	0	0	0	5	0	0	1	0	0	0	1	0	4	72000	0.00694444	0	0	1	1	1	0	0	0	0	0	1	0	0	3	3	3	3	3
0	10	5	30	5	0	0	1	0	0	0	0	1	0	0	0	1	0	0	0	4	0	1	0	0	0	0	1	0	3	28000	0	0	0	1	1	1	1	1	0	0	1	1	1	3	3	3	3	2	3
0	30	50	50	10	1	0	0	0	1	0	30	0	0	0	0	1	0	0	0	4	0	1	0	0	0	0	1	0	2	22000	0.136364	0	0	1	1	1	0	0	0	0	0	1	0	0	3	3	2	3	2
0	30	10	50	10	0	0	1	0	0	0	0	0	0	0	1	0	0	0	0	4	0	1	0	0	0	0	1	0	2	22000	0	0	0	1	0	0	0	0	0	0	0	1	0	0	3	3	2	2	3
0	30	50	50	10	1	1	0	0	0	1	100	0	1	0	0	0	0	0	1	4	0	1	0	0	0	1	0	0	4	72000	0.138889	0	0	1	1	0	0	0	0	0	0	0	0	0	3	1	2	2	3
0	3	2	5	2	0	0	1	0	0	0	0	1	0	1	0	0	0	0	1	4	0	1	0	0	0	0	1	1	3	28000	0	0	1	0	1	1	0	1	1	1	1	0	1	4	2	2	3	3	2
0	30	10	50	10	0	0	1	0	0	0	0	0	0	0	1	0	0	0	0	4	0	1	0	1	0	0	0	0	2	22000	0	0	1	0	0	0	0	0	0	0	0	1	0	0	3	3	1	2	3
0	3	5	5	2	1	0	0	0	1	0	3	0	0	1	0	0	0	0	1	4	0	1	0	0	0	0	1	0	2	22000	0.0136364	0	1	0	1	1	0	0	1	1	1	1	1	3	3	2	2	2	2
0	30	10	50	10	0	0	1	0	0	0	0	0	0	1	0	0	0	0	1	4	0	1	0	0	0	0	1	0	2	22000	0	0	0	1	0	0	0	0	0	0	0	0	0	0	2	2	2	2	2
0	10	5	30	5	0	0	1	0	0	0	0	0	1	0	0	0	0	0	1	4	0	1	0	0	0	0	1	0	2	22000	0	0	1	0	0	0	0	0	0	0	0	0	0	0	2	2	2	2	2
0	10	5	30	5	0	0	1	0	0	0	0	0	0	0	1	0	0	0	0	4	0	1	0	0	0	0	1	0	2	22000	0	0	1	0	0	0	0	0	0	0	0	0	0	0	3	3	3	3	1
0	5	10	10	3	1	1	0	0	0	1	50	0	0	1	0	0	0	0	1	4	0	1	0	0	0	0	1	0	3	28000	0.178571	0	0	1	1	1	1	1	1	1	1	1	1	5	3	3	3	3	3
0	5	3	10	3	0	1	0	1	0	0	4	1	0	0	0	1	0	0	0	4	0	1	0	0	0	0	1	0	4	72000	0.00555556	0	0	1	1	0	0	0	0	0	0	1	0	0	3	3	1	1	3
0	3	2	5	2	0	0	1	0	0	0	0	0	0	0	0	0	0	1	0	4	0	1	0	0	1	0	0	1	4	72000	0	0	1	0	0	0	0	0	0	1	0	1	1	1	3	1	3	2	2
0	10	5	30	5	0	0	1	0	0	0	0	0	0	0	1	0	0	0	0	4	0	1	0	0	0	0	1	0	2	22000	0	0	0	1	1	0	0	0	0	0	0	0	0	0	3	3	2	1	2
0	5	3	10	3	0	0	1	0	0	0	0	1	0	0	0	0	1	0	0	4	0	1	0	0	0	0	1	0	3	28000	0	0	1	0	0	1	1	1	1	0	1	1	1	4	3	2	2	3	1
0	5	10	10	3	1	1	0	0	0	1	25	0	1	0	0	0	0	0	1	4	0	1	0	0	0	1	0	0	1	15000	0.166667	0	0	1	0	1	1	1	0	1	1	1	0	4	3	2	2	2	2
0	5	10	10	3	1	1	0	0	0	1	322	0	0	1	0	0	0	0	1	4	0	1	0	0	0	0	1	0	4	72000	0.447222	0	1	0	0	0	0	0	0	0	0	0	0	0	2	1	2	2	2
0	3	5	5	2	1	0	0	0	1	0	3	1	0	0	0	0	1	0	0	4	0	1	0	0	1	0	0	0	3	28000	0.0107143	0	1	0	1	1	1	1	1	1	1	1	1	5	2	2	2	3	3
0	30	50	50	10	1	0	0	0	1	0	30	0	0	0	1	0	0	0	0	4	0	1	0	0	0	0	1	0	2	22000	0.136364	0	1	0	0	1	1	0	0	0	0	1	1	1	3	2	3	3	3
0	30	10	50	10	0	0	1	0	0	0	0	0	0	0	1	0	0	0	0	4	0	1	0	0	0	0	1	0	2	22000	0	1	0	0	0	1	1	0	0	0	1	0	0	2	3	2	2	3	3
0	3	5	5	2	1	0	0	0	1	0	3	1	0	1	0	0	0	0	1	4	0	1	0	0	0	0	1	0	4	72000	0.00416667	0	1	0	1	1	1	1	1	0	0	1	1	3	3	3	2	2	3
0	50	30	100	30	0	0	1	0	0	0	0	1	0	0	1	0	0	0	0	4	0	1	0	0	0	0	1	0	2	22000	0	1	0	0	1	0	0	0	1	0	0	0	1	1	3	3	3	3	3
0	30	10	50	10	0	0	1	0	0	0	0	1	0	0	1	0	0	0	0	4	0	1	0	0	0	0	1	0	2	22000	0	0	1	0	0	0	0	0	0	0	0	0	0	0	1	1	2	2	2
0	30	10	50	10	0	0	1	0	0	0	0	0	0	1	0	0	0	0	1	4	0	1	0	0	0	0	1	0	4	72000	0	0	0	1	0	0	0	1	1	1	0	0	0	3	1	2	3	2	2
0	30	10	50	10	0	0	1	0	0	0	0	1	0	0	1	0	0	0	0	4	0	1	0	0	0	0	1	0	2	22000	0	0	0	1	0	0	0	0	0	0	0	0	0	0	2	2	1	1	2
0	30	10	50	10	0	0	1	0	0	0	0	0	0	1	0	0	0	0	1	4	0	1	0	0	0	0	1	0	2	22000	0	0	0	1	0	0	0	0	0	0	1	1	0	1	3	3	2	2	3
0	50	100	100	30	1	1	0	0	0	1	100	1	0	1	0	0	0	0	1	4	0	1	0	0	0	0	1	0	4	72000	0.138889	1	0	0	1	1	1	1	0	1	1	1	1	4	3	3	3	3	3
0	10	5	30	5	0	0	1	0	0	0	0	1	0	1	0	0	0	0	1	4	0	1	0	0	0	0	1	0	2	22000	0	0	1	0	1	0	0	0	0	0	0	0	0	0	3	2	1	1	2
0	3	5	5	2	1	0	0	0	1	0	4	1	0	1	0	0	0	0	1	4	0	1	0	0	0	0	1	1	3	28000	0.0142857	0	1	0	1	1	0	0	0	0	0	0	0	0	3	2	2	2	2
0	5	10	10	3	1	0	0	0	1	0	5	1	0	0	0	1	0	0	0	4	0	1	0	0	0	0	1	0	4	72000	0.00694444	0	1	0	0	1	0	0	0	0	0	0	0	0	3	3	3	3	3
0	3	5	5	2	1	0	0	0	1	0	3	1	0	0	0	0	1	0	0	4	0	1	0	0	0	0	1	0	4	72000	0.00416667	0	1	0	1	1	0	0	0	0	1	1	1	1	3	2	3	3	3
0	50	30	100	30	0	0	1	0	0	0	0	1	0	0	0	1	0	0	0	4	0	1	0	0	0	0	1	0	1	15000	0	1	0	0	0	0	1	1	1	0	0	1	1	3	1	2	2	3	3
0	3	2	5	2	0	0	1	0	0	0	0	0	0	1	0	0	0	0	1	4	0	1	0	0	0	0	1	0	2	22000	0	0	1	0	0	0	0	0	0	0	1	0	0	1	3	2	3	1	3
0	3	2	5	2	0	0	1	0	0	0	0	0	0	0	0	1	0	0	0	4	0	1	0	0	0	0	1	0	2	22000	0	0	0	1	1	0	0	0	0	0	1	1	1	1	3	1	3	2	3
0	3	5	5	2	1	1	0	0	0	1	5	0	0	0	1	0	0	0	0	4	0	1	0	0	0	0	1	0	4	72000	0.00694444	0	0	1	0	0	1	0	1	1	1	1	1	4	3	3	3	3	3
0	3	5	5	2	1	0	0	0	1	0	3	0	0	0	0	0	1	0	0	4	0	1	0	0	0	0	1	1	2	22000	0.0136364	0	1	0	0	1	1	0	0	0	1	1	1	2	3	3	3	3	3
0	50	30	100	30	0	0	1	0	0	0	0	1	0	0	1	0	0	0	0	4	0	1	0	0	0	0	1	0	1	15000	0	1	0	0	0	1	0	1	1	1	0	1	1	3	1	2	1	3	3
0	10	5	30	5	0	0	1	0	0	0	0	0	0	0	1	0	0	0	0	4	0	1	0	0	0	0	1	0	4	72000	0	0	1	0	0	0	0	0	0	0	0	1	1	0	3	2	2	2	2
0	10	5	30	5	0	0	1	0	0	0	0	0	0	1	0	0	0	0	1	4	0	1	0	0	0	0	1	0	2	22000	0	0	1	0	0	0	0	0	0	0	0	0	0	0	3	2	2	3	3
0	30	10	50	10	0	0	1	0	0	0	0	0	0	0	1	0	0	0	0	4	0	1	0	0	0	0	1	0	2	22000	0	0	1	0	1	0	0	0	0	0	1	0	0	1	2	2	1	2	3
0	10	30	30	5	1	0	0	0	1	0	15	1	0	0	1	0	0	0	0	5	0	0	1	0	0	0	1	0	2	22000	0.0681818	1	0	0	1	0	0	0	1	1	0	1	1	2	3	3	1	2	3
0	50	100	100	30	1	1	0	0	0	1	120	1	0	1	0	0	0	0	1	1	1	0	0	0	0	0	1	0	3	28000	0.428571	1	0	0	1	1	0	1	1	0	0	0	0	2	3	1	2	3	2
0	3	5	5	2	1	1	0	0	0	1	5	1	0	0	0	1	0	0	0	5	0	0	1	1	0	0	0	0	1	15000	0.0333333	1	0	0	1	1	1	1	1	1	1	1	1	5	3	3	3	3	3
0	3	2	5	2	0	0	1	0	0	0	0	1	0	0	1	0	0	0	0	4	0	1	0	0	0	0	1	1	4	72000	0	0	0	1	1	1	0	0	0	0	0	0	0	0	3	3	2	1	1
0	5	3	10	3	0	0	1	0	0	0	0	0	0	0	0	1	0	0	0	4	0	1	0	0	0	0	1	0	4	72000	0	0	1	0	0	1	0	0	0	0	0	1	0	0	3	3	2	2	3
0	10	5	30	5	0	0	1	0	0	0	0	1	0	0	1	0	0	0	0	1	1	0	0	0	0	0	1	1	4	72000	0	0	0	1	1	0	0	0	0	0	0	1	1	0	2	1	2	3	3
0	30	10	50	10	0	0	1	0	0	0	1	1	0	0	1	0	0	0	0	4	0	1	0	0	0	0	1	0	4	72000	0.00138889	0	1	0	0	0	0	0	0	0	0	0	0	0	3	3	2	1	3
0	5	3	10	3	0	1	0	1	0	0	3	1	0	0	0	1	0	0	0	5	0	0	1	0	0	0	1	1	3	28000	0.0107143	0	1	0	0	1	0	0	0	0	0	0	1	0	3	2	2	2	3
0	30	10	50	10	0	1	0	1	0	0	20	1	0	0	1	0	0	0	0	2	1	0	0	0	0	0	1	0	3	28000	0.0714286	1	0	0	0	1	1	1	1	1	1	1	1	5	2	3	3	3	3
0	10	5	30	5	0	0	1	0	0	0	0	1	0	0	1	0	0	0	0	3	1	0	0	0	0	0	1	0	4	72000	0	0	0	1	1	1	1	1	0	1	1	1	1	4	3	2	3	2	3
0	50	30	100	30	0	0	1	0	0	0	0	1	0	0	1	0	0	0	0	3	1	0	0	0	0	0	1	0	3	28000	0	0	1	0	1	1	0	0	0	0	0	1	1	0	3	2	2	3	3
0	50	30	100	30	0	0	1	0	0	0	0	1	0	0	1	0	0	0	0	5	0	0	1	0	0	0	1	0	2	22000	0	1	0	0	1	0	0	0	0	0	0	1	1	0	3	2	1	1	2
0	50	100	100	30	1	1	0	0	0	1	100	1	0	0	1	0	0	0	0	2	1	0	0	0	0	0	1	0	2	22000	0.454545	0	1	0	0	0	0	0	0	0	0	0	0	0	3	2	2	2	3
0	5	3	10	3	0	0	1	0	0	0	0	1	0	0	0	1	0	0	0	4	0	1	0	0	0	0	1	0	3	28000	0	0	0	1	0	0	0	0	0	0	0	0	0	0	3	3	2	2	3
0	5	10	10	3	1	1	0	0	0	1	60	1	0	0	0	1	0	0	0	3	1	0	0	0	0	0	1	0	1	15000	0.4	0	1	0	1	0	1	1	1	1	1	1	0	5	2	2	1	1	3
0	50	30	100	30	0	0	1	0	0	0	0	1	0	0	1	0	0	0	0	5	0	0	1	0	0	0	1	0	1	15000	0	1	0	0	0	0	0	0	1	0	0	0	1	1	2	1	2	2	3
0	50	100	100	30	1	0	0	0	1	0	70	1	0	0	1	0	0	0	0	2	1	0	0	0	0	0	1	0	4	72000	0.0972222	0	0	1	0	1	1	0	1	1	1	0	1	4	2	2	2	2	3
0	50	30	100	30	0	0	1	0	0	0	0	1	0	0	1	0	0	0	0	2	1	0	0	0	0	0	1	1	4	72000	0	0	1	0	0	1	1	1	1	0	0	1	1	3	2	1	1	3	3
0	30	10	50	10	0	0	1	0	0	0	0	0	1	0	0	0	0	0	1	4	0	1	0	0	0	1	0	0	1	15000	0	0	0	1	0	0	0	0	0	0	0	0	0	0	3	2	2	2	3
0	50	30	100	30	0	0	1	0	0	0	5	1	0	0	1	0	0	0	0	4	0	1	0	0	0	0	1	0	4	72000	0.00694444	0	0	1	1	1	1	0	0	0	0	1	0	1	2	2	2	2	3
0	5	3	10	3	0	0	1	0	0	0	0	0	0	1	0	0	0	0	1	4	0	1	0	0	0	0	1	0	1	15000	0	0	0	1	1	0	0	0	0	0	0	0	0	0	3	3	2	2	2
0	50	100	100	30	1	1	0	0	0	1	100	1	0	0	1	0	0	0	0	1	1	0	0	0	0	0	1	0	4	72000	0.138889	0	0	1	1	1	0	0	1	0	0	1	1	1	1	3	2	3	2
0	50	100	100	30	1	1	0	0	0	1	290	1	0	1	0	0	0	0	1	5	0	0	1	0	0	0	1	0	1	15000	1.93333	0	0	1	1	1	1	1	0	0	0	0	1	2	3	3	3	2	2
0	30	50	50	10	1	1	0	0	0	1	50	1	1	0	0	0	0	0	1	2	1	0	0	0	0	0	1	0	2	22000	0.227273	1	0	0	0	0	1	1	0	0	1	0	0	3	2	1	1	1	3
0	30	10	50	10	0	0	1	0	0	0	0	0	0	1	0	0	0	0	1	4	0	1	0	0	0	1	0	0	2	22000	0	0	1	0	0	0	1	0	0	1	1	1	1	3	3	3	2	1	3
0	3	2	5	2	0	0	1	0	0	0	0	1	0	0	0	1	0	0	0	4	0	1	0	0	0	0	1	0	2	22000	0	0	0	1	1	0	0	0	0	0	0	0	0	0	3	2	2	1	3
0	5	10	10	3	1	0	0	0	1	0	5	0	0	0	0	1	0	0	0	4	0	1	0	1	0	0	0	0	1	15000	0.0333333	0	0	1	1	1	1	1	0	0	1	1	1	3	2	2	3	3	3
0	10	5	30	5	0	0	1	0	0	0	0	1	0	0	1	0	0	0	0	3	1	0	0	0	0	0	1	0	2	22000	0	1	0	0	1	0	0	0	0	0	0	0	0	0	3	2	2	2	2
0	30	10	50	10	0	0	1	0	0	0	0	1	0	1	0	0	0	0	1	4	0	1	0	1	0	0	0	0	1	15000	0	1	0	0	0	1	0	0	0	1	0	1	1	1	1	2	2	3	3
0	5	10	10	3	1	1	0	0	0	1	10	1	0	0	0	1	0	0	0	6	0	0	1	0	0	0	1	0	1	15000	0.0666667	1	0	0	1	0	0	0	0	0	0	0	0	0	1	1	1	1	3
0	30	10	50	10	0	0	1	0	0	0	0	1	0	1	0	0	0	0	1	2	1	0	0	0	0	0	1	0	2	22000	0	0	0	1	1	1	0	0	0	0	0	1	1	0	1	2	2	2	3
0	10	30	30	5	1	1	0	0	0	1	50	1	0	0	1	0	0	0	0	2	1	0	0	0	0	0	1	0	4	72000	0.0694444	0	0	1	1	1	1	1	1	1	1	1	1	5	3	3	3	3	3
0	30	10	50	10	0	0	1	0	0	0	0	1	0	0	1	0	0	0	0	4	0	1	0	0	0	0	1	0	2	22000	0	0	0	1	0	0	0	0	1	0	0	0	0	1	3	2	1	2	3
0	50	100	100	30	1	1	0	0	0	1	110	1	0	0	1	0	0	0	0	3	1	0	0	0	0	0	1	0	4	72000	0.152778	0	0	1	1	1	1	1	1	1	1	1	1	5	3	3	3	2	3
0	30	10	50	10	0	1	0	1	0	0	10	1	0	0	1	0	0	0	0	3	1	0	0	0	0	0	1	0	3	28000	0.0357143	1	0	0	0	1	0	0	1	0	1	1	1	2	3	1	2	3	3
0	50	100	100	30	1	1	0	0	0	1	120	1	0	0	1	0	0	0	0	1	1	0	0	0	0	0	1	1	3	28000	0.428571	0	1	0	0	1	1	0	0	0	1	1	0	2	1	1	2	2	2
0	10	30	30	5	1	0	0	0	1	0	10	1	0	0	0	0	1	0	0	2	1	0	0	1	0	0	0	0	1	15000	0.0666667	1	0	0	1	1	1	1	1	0	0	1	1	3	2	3	3	3	3
0	3	5	5	2	1	1	0	0	0	1	5	1	0	0	0	0	1	0	0	4	0	1	0	0	1	0	0	0	3	28000	0.0178571	1	0	0	1	1	0	0	0	0	0	1	0	0	3	2	3	2	2
0	3	5	5	2	1	1	0	0	0	1	20	1	0	0	0	0	1	0	0	2	1	0	0	0	0	0	1	0	4	72000	0.0277778	0	1	0	1	1	1	1	1	1	1	1	1	5	3	2	3	2	2
0	3	5	5	2	1	0	0	0	1	0	3	1	0	0	0	1	0	0	0	2	1	0	0	0	0	0	1	0	4	72000	0.00416667	0	0	1	1	0	0	0	0	0	0	1	0	0	1	1	2	2	3
0	10	5	30	5	0	0	1	0	0	0	0	1	0	0	1	0	0	0	0	5	0	0	1	0	0	0	1	0	4	72000	0	0	0	1	1	0	0	0	1	1	1	1	1	3	3	3	3	1	3
0	5	3	10	3	0	0	1	0	0	0	0	0	1	0	0	0	0	0	1	4	0	1	0	0	0	1	0	0	1	15000	0	0	0	1	1	0	1	1	1	0	1	0	0	4	2	1	1	2	3
0	10	30	30	5	1	0	0	0	1	0	15	1	0	0	1	0	0	0	0	4	0	1	0	0	0	0	1	0	4	72000	0.0208333	1	0	0	1	1	0	0	0	0	1	1	1	1	3	2	2	2	3
0	3	2	5	2	0	1	0	1	0	0	2	0	0	0	0	1	0	0	0	4	0	1	0	0	0	0	1	1	4	72000	0.00277778	0	0	1	0	0	0	0	0	0	0	0	0	0	3	2	2	2	2
0	30	10	50	10	0	0	1	0	0	0	0	1	0	1	0	0	0	0	1	2	1	0	0	0	0	0	1	0	4	72000	0	0	1	0	0	0	0	0	0	0	0	0	0	0	2	2	2	2	2
0	5	3	10	3	0	0	1	0	0	0	0	0	0	0	0	1	0	0	0	5	0	0	1	0	0	0	1	0	1	15000	0	0	1	0	0	0	0	0	0	0	0	0	1	0	3	3	3	2	3
0	5	3	10	3	0	0	1	0	0	0	0	1	0	0	0	1	0	0	0	4	0	1	0	0	0	0	1	0	2	22000	0	1	0	0	1	1	0	0	0	0	0	0	0	0	3	3	3	3	2
0	30	10	50	10	0	1	0	1	0	0	15	0	0	0	1	0	0	0	0	3	1	0	0	0	0	0	1	0	1	15000	0.1	0	1	0	1	0	0	0	0	0	1	1	1	1	3	2	3	3	2
0	5	10	10	3	1	1	0	0	0	1	15	0	0	0	0	1	0	0	0	2	1	0	0	0	0	0	1	0	3	28000	0.0535714	0	1	0	0	1	1	1	1	1	1	1	1	5	3	3	3	3	3
1	10	5	30	5	0	0	1	0	0	0	0	0	0	1	0	0	0	0	1	3	1	0	0	1	0	0	0	0	1	15000	0	1	0	0	0	0	0	0	0	0	0	0	0	0	3	1	2	2	1
1	5	3	10	3	0	0	1	0	0	0	0	0	0	0	0	0	1	0	0	5	0	0	1	0	1	0	0	0	1	15000	0	1	0	0	0	0	0	0	0	0	1	1	1	1	3	2	2	2	1
1	50	100	100	30	1	1	0	0	0	1	150	1	0	0	0	0	0	1	0	1	1	0	0	0	1	0	0	0	4	72000	0.208333	0	1	0	1	1	1	1	0	0	1	0	1	3	3	3	3	3	1
1	10	5	30	5	0	0	1	0	0	0	0	1	0	0	0	1	0	0	0	6	0	0	1	1	0	0	0	0	1	15000	0	1	0	0	0	0	0	0	0	0	0	0	0	0	2	1	1	1	1
1	10	5	30	5	0	0	1	0	0	0	0	0	0	0	0	0	0	1	0	4	0	1	0	0	1	0	0	0	2	22000	0	0	1	0	0	1	0	1	1	1	1	1	1	4	3	2	3	1	3
1	30	10	50	10	0	1	0	1	0	0	15	1	0	0	0	0	1	0	0	5	0	0	1	0	0	0	1	0	2	22000	0.0681818	0	1	0	1	1	0	0	0	0	1	0	0	1	3	3	2	2	1
1	10	5	30	5	0	0	1	0	0	0	0	0	0	0	1	0	0	0	0	4	0	1	0	1	0	0	0	0	1	15000	0	0	1	0	0	0	0	0	0	0	1	1	1	1	3	2	3	2	1
1	10	30	30	5	1	0	0	0	1	0	22	1	0	0	0	0	0	1	0	6	0	0	1	0	1	0	0	0	2	22000	0.1	0	1	0	1	1	0	1	1	1	1	1	1	4	3	3	3	2	1
1	5	10	10	3	1	1	0	0	0	1	15	0	0	0	0	0	0	1	0	6	0	0	1	0	1	0	0	0	1	15000	0.1	0	1	0	0	1	0	0	0	0	1	0	1	1	3	3	3	2	1
1	10	5	30	5	0	1	0	1	0	0	5	1	0	0	0	1	0	0	0	6	0	0	1	0	0	0	1	0	1	15000	0.0333333	1	0	0	0	1	0	0	0	1	0	0	0	1	3	3	2	2	1
1	30	10	50	10	0	1	0	1	0	0	12	1	0	0	0	0	1	0	0	4	0	1	0	0	1	0	0	0	2	22000	0.0545455	0	1	0	1	1	0	1	0	0	1	1	0	2	3	3	2	1	1
1	10	30	30	5	1	0	0	0	1	0	10	0	0	0	0	0	1	0	0	4	0	1	0	0	0	0	1	0	1	15000	0.0666667	1	0	0	0	1	0	0	0	0	1	1	1	1	3	3	3	3	1
1	3	5	5	2	1	0	0	0	1	0	3	0	0	0	0	0	0	1	0	6	0	0	1	0	1	0	0	0	1	15000	0.02	1	0	0	0	0	0	0	0	0	0	0	0	0	3	2	2	2	1
1	5	3	10	3	0	0	1	0	0	0	0	0	0	0	0	0	0	1	0	6	0	0	1	0	1	0	0	0	1	15000	0	1	0	0	0	0	0	0	0	0	0	0	0	0	3	2	1	1	1
1	50	30	100	30	0	0	1	0	0	0	0	0	0	0	0	0	1	0	0	5	0	0	1	0	1	0	0	0	1	15000	0	1	0	0	0	0	0	0	0	0	1	1	1	1	3	1	2	2	1
1	3	2	5	2	0	0	1	0	0	0	0	1	0	0	0	0	1	0	0	5	0	0	1	0	1	0	0	0	1	15000	0	0	1	0	0	0	0	0	0	0	0	0	0	0	3	3	2	1	1
1	3	2	5	2	0	0	1	0	0	0	0	1	0	0	0	0	1	0	0	5	0	0	1	1	0	0	0	0	1	15000	0	0	1	0	1	0	0	0	0	0	0	1	0	0	3	2	2	1	1
1	10	5	30	5	0	0	1	0	0	0	0	1	0	0	0	1	0	0	0	5	0	0	1	0	0	0	1	0	2	22000	0	0	0	1	1	0	0	0	1	0	0	1	1	1	3	3	1	1	1
1	3	5	5	2	1	0	0	0	1	0	3	1	0	0	0	0	0	1	0	4	0	1	0	0	0	0	1	0	2	22000	0.0136364	0	1	0	0	0	0	0	0	0	0	1	0	0	3	3	2	1	1
1	30	10	50	10	0	0	1	0	0	0	0	0	0	0	0	0	0	1	0	6	0	0	1	0	1	0	0	0	2	22000	0	0	1	0	1	0	0	1	0	0	0	0	0	1	3	1	1	1	1
1	5	10	10	3	1	0	0	0	1	0	5	0	0	0	0	1	0	0	0	5	0	0	1	0	0	0	1	0	1	15000	0.0333333	0	1	0	0	1	0	0	0	0	0	0	1	0	2	3	3	3	1
1	50	30	100	30	0	0	1	0	0	0	10	0	0	0	0	0	1	0	0	6	0	0	1	0	1	0	0	0	1	15000	0.0666667	0	1	0	0	0	0	0	0	0	1	1	1	1	3	3	2	2	1
1	5	3	10	3	0	0	1	0	0	0	0	1	1	0	0	0	0	0	1	5	0	0	1	1	0	0	0	0	1	15000	0	0	1	0	0	0	0	0	0	0	0	1	1	0	2	3	2	3	1
1	30	50	50	10	1	0	0	0	1	0	40	0	0	0	0	1	0	0	0	5	0	0	1	1	0	0	0	0	2	22000	0.181818	0	0	1	0	0	0	0	0	0	0	0	0	0	3	1	1	1	1
1	3	5	5	2	1	1	0	0	0	1	10	0	0	0	0	0	1	0	0	6	0	0	1	0	1	0	0	0	1	15000	0.0666667	1	0	0	0	1	0	0	0	0	1	1	0	1	3	2	2	3	1
1	30	10	50	10	0	0	1	0	0	0	0	0	0	0	0	0	0	1	0	6	0	0	1	0	1	0	0	1	1	15000	0	1	0	0	0	0	0	0	0	0	0	0	0	0	2	1	1	1	1
1	10	30	30	5	1	0	0	0	1	0	10	1	0	0	0	0	0	1	0	6	0	0	1	0	1	0	0	1	1	15000	0.0666667	1	0	0	0	0	0	0	0	0	1	1	0	1	2	1	1	1	1
1	3	5	5	2	1	0	0	0	1	0	3	1	0	0	0	1	0	0	0	5	0	0	1	1	0	0	0	0	1	15000	0.02	0	1	0	1	0	0	0	0	0	0	0	0	0	3	1	1	1	1
1	3	2	5	2	0	0	1	0	0	0	0	0	0	0	0	0	0	1	0	4	0	1	0	0	1	0	0	0	2	22000	0	1	0	0	0	1	0	0	0	0	1	1	1	1	3	2	3	3	1
1	10	30	30	5	1	0	0	0	1	0	15	0	0	0	0	0	0	1	0	4	0	1	0	0	1	0	0	0	2	22000	0.0681818	1	0	0	0	1	0	0	0	1	1	1	1	2	3	1	2	2	1
1	30	10	50	10	0	0	1	0	0	0	0	1	0	0	0	1	0	0	0	6	0	0	1	1	0	0	0	0	1	15000	0	1	0	0	1	1	0	0	0	0	0	0	0	0	3	3	3	2	1
1	3	2	5	2	0	0	1	0	0	0	0	1	0	0	0	0	0	1	0	6	0	0	1	0	1	0	0	0	1	15000	0	0	1	0	1	1	0	0	0	0	0	0	0	0	3	3	3	2	1
1	30	10	50	10	0	0	1	0	0	0	0	0	0	0	1	0	0	0	0	4	0	1	0	1	0	0	0	0	1	15000	0	0	1	0	0	0	0	0	0	0	0	0	0	0	3	3	2	2	1
1	50	30	100	30	0	0	1	0	0	0	0	0	0	0	0	0	0	1	0	4	0	1	0	0	1	0	0	0	1	15000	0	1	0	0	0	1	0	0	0	0	0	0	0	0	3	3	3	2	1
1	50	30	100	30	0	0	1	0	0	0	0	1	0	0	0	1	0	0	0	5	0	0	1	1	0	0	0	0	1	15000	0	1	0	0	1	1	0	0	0	0	0	0	0	0	3	3	3	1	1
1	3	5	5	2	1	1	0	0	0	1	10	1	0	0	0	0	0	1	0	2	1	0	0	0	1	0	0	0	4	72000	0.0138889	0	1	0	1	1	0	0	0	0	0	1	1	0	3	3	3	3	1
1	5	10	10	3	1	0	0	0	1	0	5	1	0	0	0	1	0	0	0	5	0	0	1	0	0	0	1	0	2	22000	0.0227273	1	0	0	0	0	0	0	0	0	0	0	1	0	3	3	3	3	1
1	30	10	50	10	0	0	1	0	0	0	0	1	0	0	0	0	0	1	0	6	0	0	1	0	1	0	0	0	2	22000	0	1	0	0	0	0	0	0	0	0	0	0	0	0	2	1	1	1	1
1	50	30	100	30	0	1	0	1	0	0	30	0	0	0	0	0	1	0	0	5	0	0	1	0	1	0	0	0	1	15000	0.2	0	1	0	0	0	0	0	0	0	0	0	0	0	3	2	1	2	1
1	5	3	10	3	0	0	1	0	0	0	0	0	0	0	0	0	1	0	0	6	0	0	1	1	0	0	0	1	1	15000	0	1	0	0	0	0	0	0	0	0	0	0	0	0	3	1	1	1	1
1	10	5	30	5	0	0	1	0	0	0	0	1	0	0	0	1	0	0	0	6	0	0	1	0	0	0	1	1	1	15000	0	0	1	0	0	0	0	0	0	0	0	0	0	0	3	1	1	1	1
1	30	10	50	10	0	0	1	0	0	0	1	1	0	0	0	0	0	1	0	4	0	1	0	0	1	0	0	0	2	22000	0.00454545	0	1	0	0	1	0	0	0	0	0	0	1	0	3	3	3	2	1
1	10	5	30	5	0	1	0	1	0	0	5	0	0	0	0	0	1	0	0	5	0	0	1	1	0	0	0	0	3	28000	0.0178571	0	1	0	0	0	0	0	0	0	1	1	1	1	3	3	3	2	1
1	50	30	100	30	0	1	0	1	0	0	36	0	0	0	0	0	1	0	0	5	0	0	1	0	1	0	0	0	2	22000	0.163636	1	0	0	0	1	1	0	0	0	1	1	1	2	3	3	3	3	1
1	50	30	100	30	0	0	1	0	0	0	10	0	0	0	0	0	0	1	0	4	0	1	0	0	1	0	0	1	2	22000	0.0454545	0	0	1	0	0	0	0	0	0	0	0	0	0	2	2	3	3	1
1	3	5	5	2	1	1	0	0	0	1	10	0	0	0	0	0	0	1	0	5	0	0	1	0	1	0	0	1	3	28000	0.0357143	1	0	0	0	0	0	0	0	0	0	0	0	0	3	3	2	3	1
1	3	2	5	2	0	0	1	0	0	0	0	0	0	0	0	0	1	0	0	4	0	1	0	0	0	0	1	0	2	22000	0	1	0	0	0	0	0	0	0	0	0	1	1	0	1	1	2	3	1
1	50	30	100	30	0	0	1	0	0	0	0	1	0	0	0	0	0	1	0	5	0	0	1	0	1	0	0	0	2	22000	0	0	1	0	0	0	0	0	0	0	0	0	0	0	3	3	2	1	1
1	10	5	30	5	0	0	1	0	0	0	0	1	0	0	0	0	1	0	0	6	0	0	1	0	0	0	1	0	2	22000	0	0	1	0	1	1	0	0	0	1	0	0	0	1	3	2	2	1	1
1	3	2	5	2	0	1	0	1	0	0	2	0	0	0	1	0	0	0	0	5	0	0	1	0	0	0	1	0	1	15000	0.0133333	0	0	1	0	0	0	0	0	0	1	0	0	1	3	2	2	2	1
1	50	30	100	30	0	0	1	0	0	0	0	1	0	0	1	0	0	0	0	6	0	0	1	1	0	0	0	0	1	15000	0	0	1	0	0	0	0	0	0	0	0	1	0	0	2	2	1	1	1
1	5	3	10	3	0	1	0	1	0	0	3	0	0	0	0	0	0	1	0	5	0	0	1	0	1	0	0	0	1	15000	0.02	1	0	0	0	0	0	0	0	0	0	0	0	0	3	1	1	1	1
1	5	3	10	3	0	0	1	0	0	0	0	1	0	0	1	0	0	0	0	3	1	0	0	0	0	0	1	0	1	15000	0	0	0	1	1	0	0	0	0	0	0	0	0	0	3	3	1	1	1
1	5	3	10	3	0	0	1	0	0	0	0	0	0	0	0	0	0	1	0	4	0	1	0	0	1	0	0	0	2	22000	0	1	0	0	0	0	0	0	0	0	0	1	1	0	3	2	2	2	1
1	50	30	100	30	0	0	1	0	0	0	0	1	0	0	0	1	0	0	0	4	0	1	0	0	0	0	1	0	2	22000	0	0	1	0	1	0	0	0	0	0	0	0	0	0	3	2	2	2	1
1	30	10	50	10	0	1	0	1	0	0	12	0	0	0	0	0	1	0	0	5	0	0	1	0	1	0	0	0	1	15000	0.08	0	1	0	0	0	0	0	0	0	0	1	0	0	3	1	1	1	1
1	50	30	100	30	0	0	1	0	0	0	0	0	0	0	0	1	0	0	0	6	0	0	1	0	0	0	1	0	1	15000	0	0	1	0	1	0	0	0	0	0	0	1	1	0	3	3	3	3	1
1	30	50	50	10	1	0	0	0	1	0	35	0	0	0	0	0	1	0	0	3	1	0	0	0	0	0	1	0	3	28000	0.125	1	0	0	0	0	0	0	0	0	0	0	1	0	3	1	1	2	1
1	5	10	10	3	1	0	0	0	1	0	5	1	0	0	0	1	0	0	0	4	0	1	0	0	0	0	1	0	3	28000	0.0178571	0	0	1	1	0	0	0	0	0	0	0	0	0	3	2	1	1	1
1	5	3	10	3	0	0	1	0	0	0	0	0	0	0	0	0	0	1	0	6	0	0	1	0	1	0	0	0	1	15000	0	1	0	0	0	0	0	0	0	0	0	1	0	0	2	2	1	1	1
1	30	50	50	10	1	0	0	0	1	0	30	1	0	0	0	0	1	0	0	4	0	1	0	0	0	0	1	0	2	22000	0.136364	0	1	0	1	0	0	0	0	0	0	0	0	0	3	2	3	2	1
1	10	30	30	5	1	1	0	0	0	1	30	1	0	0	0	0	0	1	0	2	1	0	0	0	1	0	0	0	2	22000	0.136364	0	1	0	1	1	1	0	1	1	1	1	1	4	2	3	3	3	1
1	5	10	10	3	1	1	0	0	0	1	15	0	0	0	0	0	0	1	0	6	0	0	1	0	1	0	0	0	1	15000	0.1	1	0	0	0	0	0	0	0	0	0	0	0	0	3	2	3	3	1
1	3	5	5	2	1	1	0	0	0	1	10	0	0	0	0	0	0	1	0	6	0	0	1	0	1	0	0	0	1	15000	0.0666667	1	0	0	0	0	0	0	0	0	1	1	1	1	3	2	3	3	1
1	5	3	10	3	0	0	1	0	0	0	0	0	0	0	0	0	1	0	0	6	0	0	1	1	0	0	0	1	1	15000	0	0	1	0	0	0	0	0	0	0	0	0	0	0	3	1	1	1	1
1	30	10	50	10	0	0	1	0	0	0	0	0	0	0	1	0	0	0	0	5	0	0	1	1	0	0	0	1	2	22000	0	0	0	1	0	0	0	0	0	0	0	0	0	0	3	1	1	1	1
1	50	30	100	30	0	0	1	0	0	0	0	0	0	0	0	0	0	1	0	6	0	0	1	0	1	0	0	1	1	15000	0	0	1	0	0	0	0	0	0	0	0	0	0	0	3	1	1	1	1
1	3	2	5	2	0	0	1	0	0	0	0	0	0	0	0	0	0	1	0	6	0	0	1	0	1	0	0	1	1	15000	0	1	0	0	0	0	0	0	0	0	0	0	0	0	3	1	1	1	1
1	3	5	5	2	1	1	0	0	0	1	10	0	0	0	0	0	1	0	0	6	0	0	1	0	1	0	0	0	1	15000	0.0666667	0	1	0	0	0	0	0	0	0	0	0	0	0	3	3	1	1	1
1	5	3	10	3	0	1	0	1	0	0	4	1	0	0	1	0	0	0	0	4	0	1	0	0	0	0	1	0	3	28000	0.0142857	0	0	1	1	0	0	0	0	0	0	0	0	0	3	2	2	1	1
1	3	5	5	2	1	0	0	0	1	0	3	1	0	0	0	0	0	1	0	6	0	0	1	0	1	0	0	0	2	22000	0.0136364	0	1	0	0	0	0	0	0	0	1	0	0	1	3	2	2	2	1
1	50	30	100	30	0	0	1	0	0	0	5	1	0	0	0	1	0	0	0	4	0	1	0	0	0	0	1	0	2	22000	0.0227273	1	0	0	0	0	0	0	0	0	0	1	1	0	3	3	2	1	1
1	10	5	30	5	0	0	1	0	0	0	0	0	0	0	0	0	1	0	0	4	0	1	0	0	1	0	0	0	2	22000	0	0	1	0	0	0	0	0	0	0	0	0	0	0	3	2	2	2	1
1	10	5	30	5	0	0	1	0	0	0	0	0	0	0	0	0	1	0	0	4	0	1	0	1	0	0	0	0	2	22000	0	0	1	0	0	0	0	0	0	0	1	1	1	1	3	3	1	1	1
1	50	30	100	30	0	0	1	0	0	0	20	1	0	0	1	0	0	0	0	5	0	0	1	1	0	0	0	0	1	15000	0.133333	1	0	0	1	0	0	0	0	0	0	0	0	0	3	2	3	1	1
1	30	50	50	10	1	0	0	0	1	0	30	1	1	0	0	0	0	0	1	6	0	0	1	0	0	0	1	0	1	15000	0.2	1	0	0	1	0	0	0	1	0	0	1	1	1	3	2	2	1	2
1	5	3	10	3	0	0	1	0	0	0	0	1	0	0	0	0	0	1	0	6	0	0	1	0	1	0	0	0	2	22000	0	0	1	0	0	0	0	0	0	0	0	1	0	0	3	3	2	2	1
1	5	3	10	3	0	0	1	0	0	0	0	1	0	0	0	0	0	1	0	5	0	0	1	0	1	0	0	0	2	22000	0	0	1	0	0	0	0	0	1	0	0	0	0	1	3	3	2	1	1
1	50	100	100	30	1	0	0	0	1	0	60	1	0	0	0	0	1	0	0	4	0	1	0	0	1	0	0	0	3	28000	0.214286	0	1	0	0	0	1	0	0	1	1	0	1	3	3	3	2	2	1
1	5	10	10	3	1	1	0	0	0	1	10	1	0	0	0	0	1	0	0	3	1	0	0	0	0	0	1	0	3	28000	0.0357143	1	0	0	1	0	0	1	0	0	0	0	1	1	1	3	2	2	2
1	10	30	30	5	1	0	0	0	1	0	15	0	0	0	0	0	1	0	0	4	0	1	0	0	0	0	1	0	4	72000	0.0208333	0	1	0	0	0	0	0	0	0	0	0	0	0	3	3	2	2	1
1	3	5	5	2	1	1	0	0	0	1	6	0	0	0	1	0	0	0	0	5	0	0	1	0	0	0	1	1	3	28000	0.0214286	0	0	1	0	0	0	0	0	0	0	0	0	0	3	3	2	2	1
1	50	30	100	30	0	0	1	0	0	0	0	0	0	0	0	0	0	1	0	6	0	0	1	0	1	0	0	0	1	15000	0	1	0	0	0	0	0	0	0	0	0	0	1	0	3	2	1	1	1
1	5	3	10	3	0	0	1	0	0	0	0	1	0	0	0	0	0	1	0	6	0	0	1	0	1	0	0	0	2	22000	0	0	1	0	1	0	0	0	0	0	0	0	0	0	3	3	2	1	1
1	5	3	10	3	0	0	1	0	0	0	0	1	0	0	0	0	1	0	0	4	0	1	0	0	0	0	1	0	2	22000	0	0	1	0	1	1	0	0	0	0	0	1	1	0	3	3	2	3	1
1	50	100	100	30	1	0	0	0	1	0	50	1	0	0	0	0	1	0	0	3	1	0	0	0	1	0	0	0	4	72000	0.0694444	0	1	0	1	1	0	0	0	0	1	1	1	1	3	3	3	2	1
1	5	10	10	3	1	1	0	0	0	1	20	0	0	0	1	0	0	0	0	4	0	1	0	0	0	0	1	0	4	72000	0.0277778	1	0	0	0	1	0	0	1	0	0	0	0	1	3	3	2	2	1
1	10	5	30	5	0	0	1	0	0	0	0	1	1	0	0	0	0	0	1	4	0	1	0	0	0	1	0	0	1	15000	0	0	0	1	1	0	0	0	0	0	0	0	0	0	3	1	1	3	1
1	50	30	100	30	0	0	1	0	0	0	0	0	0	0	0	0	1	0	0	6	0	0	1	1	0	0	0	1	2	22000	0	0	0	1	0	0	0	0	0	0	0	1	0	0	3	1	2	1	1
1	5	3	10	3	0	0	1	0	0	0	0	1	0	0	0	0	1	0	0	5	0	0	1	1	0	0	0	0	3	28000	0	0	1	0	1	0	0	0	0	0	0	1	1	0	3	1	3	3	1
1	3	2	5	2	0	0	1	0	0	0	0	1	0	0	0	0	1	0	0	4	0	1	0	0	1	0	0	0	2	22000	0	0	1	0	0	0	0	0	0	0	0	0	0	0	2	3	3	3	1
1	5	10	10	3	1	1	0	0	0	1	10	1	0	0	0	0	1	0	0	5	0	0	1	0	0	0	1	0	2	22000	0.0454545	0	1	0	1	1	1	1	1	1	1	1	1	5	3	2	1	1	1
1	30	50	50	10	1	0	0	0	1	0	30	0	0	0	0	1	0	0	0	5	0	0	1	0	0	0	1	0	2	22000	0.136364	0	1	0	1	1	1	1	0	1	1	1	1	4	3	2	3	3	1
1	10	30	30	5	1	0	0	0	1	0	15	1	0	0	0	0	1	0	0	5	0	0	1	0	0	0	1	0	2	22000	0.0681818	0	1	0	1	0	0	0	0	0	0	1	1	0	2	3	3	3	1
1	10	5	30	5	0	0	1	0	0	0	0	0	0	0	0	0	0	1	0	4	0	1	0	0	1	0	0	0	1	15000	0	0	1	0	0	0	1	0	0	0	1	1	1	2	2	3	3	2	1
1	50	100	100	30	1	0	0	0	1	0	50	0	0	0	0	0	0	1	0	4	0	1	0	0	1	0	0	0	3	28000	0.178571	0	1	0	1	1	1	0	0	1	1	1	1	3	3	2	3	3	1
1	3	2	5	2	0	0	1	0	0	0	0	1	0	0	0	1	0	0	0	5	0	0	1	0	0	0	1	0	3	28000	0	0	1	0	1	1	1	0	0	0	0	1	1	1	2	3	3	2	1
1	5	3	10	3	0	0	1	0	0	0	0	1	0	1	0	0	0	0	1	5	0	0	1	0	0	0	1	0	1	15000	0	0	1	0	0	0	0	0	0	0	1	1	1	1	2	3	2	3	1
1	30	10	50	10	0	1	0	1	0	0	10	0	0	0	0	0	1	0	0	6	0	0	1	0	0	0	1	0	3	28000	0.0357143	0	1	0	0	0	0	0	0	0	0	0	0	0	3	2	1	1	1
1	3	5	5	2	1	0	0	0	1	0	3	0	0	0	0	0	0	1	0	5	0	0	1	0	1	0	0	0	2	22000	0.0136364	1	0	0	0	0	0	0	0	0	0	1	0	0	3	3	3	1	1
1	5	10	10	3	1	1	0	0	0	1	10	1	0	0	0	1	0	0	0	5	0	0	1	0	0	0	1	0	2	22000	0.0454545	0	1	0	1	1	0	0	0	0	1	1	1	1	2	3	3	2	1
1	5	10	10	3	1	1	0	0	0	1	10	0	0	0	0	0	1	0	0	5	0	0	1	0	0	0	1	0	2	22000	0.0454545	1	0	0	0	0	1	0	1	0	1	1	1	3	1	2	2	3	1
1	10	30	30	5	1	1	0	0	0	1	30	1	0	0	0	0	0	1	0	2	1	0	0	0	0	0	1	0	4	72000	0.0416667	0	1	0	1	1	0	0	1	0	0	1	1	1	1	1	3	3	1
1	30	10	50	10	0	0	1	0	0	0	0	0	0	0	0	0	1	0	0	4	0	1	0	0	0	0	1	0	1	15000	0	1	0	0	1	1	1	0	0	1	1	1	1	3	2	3	3	3	1
1	3	2	5	2	0	0	1	0	0	0	0	0	0	1	0	0	0	0	1	5	0	0	1	1	0	0	0	0	1	15000	0	0	0	1	0	0	0	0	0	0	0	0	0	0	2	1	1	1	1
1	3	5	5	2	1	1	0	0	0	1	5	0	0	0	1	0	0	0	0	6	0	0	1	0	0	0	1	0	2	22000	0.0227273	0	1	0	0	0	0	0	0	0	0	0	0	0	3	3	2	1	1
1	30	10	50	10	0	0	1	0	0	0	0	0	0	0	0	0	0	1	0	4	0	1	0	0	1	0	0	0	2	22000	0	1	0	0	0	0	0	0	0	0	0	0	0	0	3	1	1	2	1
1	10	5	30	5	0	0	1	0	0	0	0	0	0	0	0	0	0	1	0	6	0	0	1	0	1	0	0	0	1	15000	0	0	1	0	0	1	0	0	0	0	0	0	1	0	3	1	3	2	1
1	3	5	5	2	1	1	0	0	0	1	10	1	0	0	0	1	0	0	0	5	0	0	1	1	0	0	0	0	1	15000	0.0666667	1	0	0	1	1	0	0	0	0	0	1	1	0	3	3	3	2	1
1	50	30	100	30	0	1	0	1	0	0	30	1	0	1	0	0	0	0	1	4	0	1	0	0	0	0	1	0	2	22000	0.136364	0	1	0	1	0	0	0	0	0	0	0	0	0	3	3	1	1	1
1	30	50	50	10	1	0	0	0	1	0	30	1	0	0	0	0	1	0	0	5	0	0	1	0	0	0	1	0	2	22000	0.136364	0	1	0	0	1	0	0	0	0	1	0	1	1	3	2	3	1	1
1	3	5	5	2	1	0	0	0	1	0	3	1	0	1	0	0	0	0	1	4	0	1	0	1	0	0	0	1	2	22000	0.0136364	0	1	0	1	0	0	0	0	0	0	0	0	0	3	1	1	1	1
1	10	5	30	5	0	0	1	0	0	0	0	1	0	0	0	0	1	0	0	4	0	1	0	0	0	0	1	1	2	22000	0	0	1	0	1	0	0	0	0	0	0	0	0	0	3	1	1	1	1
1	10	5	30	5	0	0	1	0	0	0	0	0	0	0	0	0	1	0	0	5	0	0	1	0	0	0	1	0	2	22000	0	1	0	0	0	0	0	0	0	0	0	0	1	0	3	2	2	3	1
1	10	5	30	5	0	0	1	0	0	0	0	0	1	0	0	0	0	0	1	6	0	0	1	0	0	1	0	0	1	15000	0	0	0	1	1	0	0	0	0	0	0	0	0	0	3	2	3	3	1
1	30	10	50	10	0	0	1	0	0	0	0	1	0	1	0	0	0	0	1	4	0	1	0	0	0	0	1	0	3	28000	0	0	1	0	1	0	0	0	0	0	0	0	0	0	3	2	3	1	1
1	3	5	5	2	1	1	0	0	0	1	10	0	1	0	0	0	0	0	1	4	0	1	0	0	0	1	0	1	1	15000	0.0666667	0	0	1	1	0	0	0	0	0	1	1	0	1	2	3	2	3	1
1	30	10	50	10	0	0	1	0	0	0	0	0	0	0	0	0	0	1	0	6	0	0	1	0	1	0	0	0	2	22000	0	0	1	0	0	0	0	0	0	0	0	0	0	0	3	2	3	2	1
1	30	10	50	10	0	0	1	0	0	0	0	1	0	1	0	0	0	0	1	6	0	0	1	1	0	0	0	0	1	15000	0	1	0	0	1	1	1	1	1	1	1	1	1	5	3	2	2	2	1
1	10	5	30	5	0	1	0	1	0	0	5	1	0	0	1	0	0	0	0	4	0	1	0	0	0	0	1	0	4	72000	0.00694444	1	0	0	1	0	0	0	0	1	0	1	1	1	2	2	2	2	1
1	50	30	100	30	0	0	1	0	0	0	0	0	0	0	0	0	0	1	0	6	0	0	1	0	1	0	0	0	2	22000	0	1	0	0	0	0	0	0	0	0	0	0	1	0	2	2	2	1	1
1	50	30	100	30	0	0	1	0	0	0	0	1	1	0	0	0	0	0	1	5	0	0	1	0	0	0	1	0	1	15000	0	0	1	0	1	0	0	0	0	0	0	0	0	0	3	1	1	1	1
1	30	10	50	10	0	0	1	0	0	0	2	0	0	0	0	0	0	1	0	6	0	0	1	0	1	0	0	0	1	15000	0.0133333	1	0	0	0	1	0	1	0	0	1	1	1	2	3	3	3	3	1
1	50	30	100	30	0	0	1	0	0	0	0	0	0	0	0	0	1	0	0	5	0	0	1	0	1	0	0	0	1	15000	0	0	1	0	0	1	0	0	0	0	1	0	1	1	3	3	2	2	1
1	50	30	100	30	0	0	1	0	0	0	0	1	0	0	0	1	0	0	0	5	0	0	1	0	0	0	1	0	1	15000	0	0	0	1	0	0	0	0	0	0	0	0	0	0	2	3	3	1	1
1	50	30	100	30	0	0	1	0	0	0	0	0	0	0	0	0	1	0	0	5	0	0	1	0	0	0	1	0	2	22000	0	0	1	0	0	0	0	0	0	0	0	1	0	0	3	3	2	1	1
1	30	10	50	10	0	0	1	0	0	0	0	0	0	0	0	0	0	1	0	6	0	0	1	0	1	0	0	0	1	15000	0	1	0	0	0	0	0	0	0	0	0	0	0	0	3	3	2	1	1
1	30	50	50	10	1	1	0	0	0	1	60	1	0	0	0	1	0	0	0	3	1	0	0	0	0	0	1	1	4	72000	0.0833333	0	1	0	1	0	0	0	0	0	0	0	0	0	3	3	3	3	1
1	30	50	50	10	1	0	0	0	1	0	30	1	0	0	0	0	0	1	0	6	0	0	1	0	1	0	0	0	2	22000	0.136364	0	1	0	1	0	0	0	0	0	0	0	0	0	3	1	3	2	1
1	3	5	5	2	1	0	0	0	1	0	4	0	0	0	0	0	1	0	0	6	0	0	1	0	0	0	1	0	2	22000	0.0181818	0	1	0	0	1	0	0	1	0	0	1	1	1	3	3	2	2	1
[truncated: 45 more columns]
